# Supplementary material for: Involvements of PCD and changes in gene expression profile during self-pruning of spring shoots in sweet orange (Citrus sinensis)
Source: BMC Genomics. 2014 Oct 13;15(1):892. doi: 10.1186/1471-2164-15-892 (PMC4209071; doi:10.1186/1471-2164-15-892)
Supplement: Supplementary file 3 — Additional file 3: Table S1: Annotation of the 1,378 DEGs during self-pruning process. (XLS 370 KB) [file 12864_2014_6590_MOESM3_ESM.xls]

## Sheet: Sheet1
Table S1. Annotation of the 1,378 DEGs during self-pruning process.
DEGs ID	Cluster	Sequence length	e-Value	Similarity	Homoglous gene	GO analysis	Enzyme Codes
Cit.10011.1.S1_s_at	1	651	3.85683e-76	0.7783	hypothetical protein CICLE_v10002869mg	-
Cit.10057.1.S1_s_at	3	569			---NA---	-
Cit.10058.1.S1_s_at	3	672	9.47797e-116	0.9635	asparagine synthetase	P:response to absence of light; P:response to glucose stimulus; P:response to sucrose stimulus; P:response to fructose stimulus; P:L-asparagine biosynthetic process; P:cellular response to sucrose starvation; F:ATP binding; F:asparagine synthase (glutamine-hydrolyzing) activity; P:cellular amino acid catabolic process; C:cytoplasm	EC:6.3.5.4
Cit.10060.1.S1_at	3	2255	0	0.9325	asparagine synthetase	P:response to absence of light; P:response to glucose stimulus; P:response to sucrose stimulus; P:response to fructose stimulus; P:L-asparagine biosynthetic process; P:cellular response to sucrose starvation; F:ATP binding; F:asparagine synthase (glutamine-hydrolyzing) activity; P:cellular amino acid catabolic process; C:cytoplasm	EC:6.3.5.4
Cit.10060.1.S1_s_at	3	2255	0	0.9325	asparagine synthetase	P:response to absence of light; P:response to glucose stimulus; P:response to sucrose stimulus; P:response to fructose stimulus; P:L-asparagine biosynthetic process; P:cellular response to sucrose starvation; F:ATP binding; F:asparagine synthase (glutamine-hydrolyzing) activity; P:cellular amino acid catabolic process; C:cytoplasm	EC:6.3.5.4
Cit.10075.1.S1_at	1	651	0.000144205	0.645	cell wall	-
Cit.10114.1.S1_s_at	1	1424	0	0.8815	zinc finger	P:lipid metabolic process; F:hydrolase activity, acting on ester bonds	-
Cit.10152.1.S1_s_at	3	681	7.04663e-22	0.6445	nac domain protein nac4	P:regulation of transcription, DNA-dependent; P:response to abscisic acid stimulus; P:response to water deprivation; C:nucleus; F:DNA binding
Cit.10155.1.S1_s_at	3	735	1.0857e-149	0.9025	ccr4-associated factor 1	P:response to wounding; P:ethylene biosynthetic process; P:respiratory burst involved in defense response; P:response to mechanical stimulus; P:ethylene mediated signaling pathway; P:response to chitin; F:poly(A)-specific ribonuclease activity; P:defense response to bacterium; F:nucleic acid binding; P:MAPK cascade; P:defense response, incompatible interaction; P:vegetative to reproductive phase …	EC:3.1.13.4
Cit.10183.1.S1_at	1	1382	0	0.8655	probable aldo-keto reductase 1-like	P:oxidation-reduction process; F:oxidoreductase activity	-
Cit.10203.1.S1_s_at	2	667	3.31151e-24	0.758	protodermal factor	F:protein phosphatase type 2A regulator activity; C:cytosol; P:cell growth; P:regulation of meristem growth; P:regulation of phosphorylation; P:cell morphogenesis; P:Golgi vesicle transport; C:extracellular region; P:response to cadmium ion; C:nucleus; C:plasma membrane	-
Cit.10215.1.S1_s_at	4	903	2.00304e-152	0.873	chalcone isomerase	P:flavonoid biosynthetic process; F:chalcone isomerase activity; P:response to UV-B; C:plant-type vacuole membrane; C:nucleus; C:extrinsic to endoplasmic reticulum membrane; P:response to karrikin	EC:5.5.1.6
Cit.10216.1.S1_at	4	948	4.02952e-155	0.882	chalcone isomerase	P:flavonoid biosynthetic process; F:chalcone isomerase activity; P:response to UV-B; C:plant-type vacuole membrane; C:nucleus; C:extrinsic to endoplasmic reticulum membrane; P:response to karrikin	EC:5.5.1.6
Cit.10228.1.S1_s_at	1	640			---NA---	-
Cit.10235.1.S1_at	1	990	2.85634e-82	0.838	par-1a protein	F:molecular_function; P:biological_process
Cit.10244.1.S1_s_at	1	1327	0	0.806	flavonoid o-methyltransferase related	F:O-methyltransferase activity	-
Cit.10274.1.S1_s_at	1	1716	0	0.874	udp-glucuronate 4-epimerase 6-like	P:indoleacetic acid biosynthetic process; F:UDP-glucuronate 4-epimerase activity; P:carbohydrate metabolic process; C:endosome; F:protein binding; P:tryptophan catabolic process; C:trans-Golgi network; F:nucleotide binding; F:coenzyme binding; P:nucleotide-sugar metabolic process; C:Golgi apparatus	EC:5.1.3.6
Cit.10311.1.S1_s_at	1	1373	0	0.82	auxin-induced protein 5ng4	C:membrane	-
Cit.10353.1.S1_at	4	1791	0	0.8545	p-coumarate 3-hydroxylase	F:heme binding; F:iron ion binding; F:electron carrier activity; F:flavonoid 3'-monooxygenase activity; P:oxidation-reduction process	EC:1.14.13.21
Cit.10363.1.S1_s_at	1	1080	7.25632e-161	0.8905	xyloglucan endotransglycosylase hydrolase xth-21	F:hydrolase activity, hydrolyzing O-glycosyl compounds; P:cellular glucan metabolic process; C:apoplast; C:cell wall; F:xyloglucan:xyloglucosyl transferase activity	EC:3.2.1.0; EC:2.4.1.207
Cit.10381.1.S1_s_at	3	492	6.50275e-72	0.845	protein-methionine-s-oxide reductase	F:peptide-methionine (R)-S-oxide reductase activity; P:oxidation-reduction process; C:chloroplast; C:plasma membrane	EC:1.8.4.12
Cit.1039.1.S1_at	1	1361	0	0.5985	hypothetical protein CICLE_v10021362mg	-
Cit.104.1.S1_at	3	725			---NA---	-
Cit.104.1.S1_x_at	3	725			---NA---	-
Cit.10453.1.S1_s_at	1	682			---NA---	-
Cit.10465.1.S1_s_at	3	850	1.80467e-62	0.7055	heat shock factor protein hsf30-like	P:primary metabolic process; P:cellular macromolecule metabolic process; P:response to abiotic stimulus; P:response to stress	-
Cit.10471.1.S1_s_at	4	1181	5.14033e-142	0.8115	spx domain-containing protein 1-like	-
Cit.10509.1.S1_s_at	3	508	7.03696e-56	0.7955	protease inhibitor seed storage lipid transfer family protein	P:proteolysis; F:peptidase activity
Cit.10547.1.S1_s_at	3	1109	7e-179	0.74	IAA-amino acid hydrolase ILR1-like 6-like	-
Cit.10567.1.S1_s_at	1	1145	3.44173e-22	0.8675	heavy metal transport detoxification superfamily isoform 1	P:metal ion transport; F:metal ion binding	-
Cit.10594.1.S1_at	3	889	2.44612e-96	0.728	chitinase	-
Cit.10660.1.S1_at	4	1507	0	0.9415	24-sterol c-methyltransferase	P:brassinosteroid biosynthetic process; P:polyamine catabolic process; C:cytosol; P:coumarin biosynthetic process; C:plasmodesma; P:response to wounding; P:acetyl-CoA metabolic process; F:sterol 24-C-methyltransferase activity; P:methylation; P:cellular modified amino acid biosynthetic process; C:vacuole; C:endoplasmic reticulum; P:pentacyclic triterpenoid biosynthetic process; P:embryo developme…	EC:2.1.1.41
Cit.10673.1.S1_at	4	809	2.09335e-94	0.7285	light-regulated protein	P:single-organism process	-
Cit.10749.1.S1_s_at	2	1930	7.47128e-157	0.698	anthocyanidin -o-glucosyltransferase-like	-
Cit.10750.1.S1_at	2	956	2.26226e-95	0.7445	anthocyanidin -o-glucosyltransferase-like	-
Cit.1077.1.S1_s_at	1	1125	6.4014e-111	0.891	pectate lyase	F:pectate lyase activity	EC:4.2.2.2
Cit.10811.1.S1_s_at	4	724	3.89161e-44	0.719	hydrolyzing o-glycosyl	F:hydrolase activity, hydrolyzing O-glycosyl compounds; C:cytoplasmic membrane-bounded vesicle; C:plasma membrane; P:metabolic process; P:cytokinin mediated signaling pathway	EC:3.2.1.0
Cit.10824.1.S1_at	2	1622	0	0.7825	udp rhamnose:anthocyanidin-3-glucoside rhamnosyltransferase	F:anthocyanidin 3-O-glucosyltransferase activity; P:metabolic process	EC:2.4.1.115
Cit.10894.1.S1_s_at	3	247			---NA---	-
Cit.10895.1.S1_at	3	753	1.41033e-41	0.727	seed maturation protein lea 4	P:embryo development
Cit.10906.1.S1_at	1	1278	0	0.9615	fructose- - cytosolic-like	P:carbohydrate metabolic process; F:metal ion binding; C:cytoplasm; F:fructose 1,6-bisphosphate 1-phosphatase activity	EC:3.1.3.11
Cit.10906.1.S1_s_at	1	1278	0	0.9595	fructose- - cytosolic-like	P:carbohydrate metabolic process; F:metal ion binding; C:cytoplasm; F:fructose 1,6-bisphosphate 1-phosphatase activity	EC:3.1.3.11
Cit.10919.1.S1_s_at	4	1003	1.2979e-144	0.96	nadp-dependent glyceraldehyde-3-phosphate dehydrogenase	P:oxidation-reduction process; C:cytoplasm; F:glyceraldehyde-3-phosphate dehydrogenase (NADP+) (non-phosphorylating) activity	EC:1.2.1.9
Cit.10921.1.S1_s_at	4	1687	0	0.965	nadp-dependent glyceraldehyde-3-phosphate dehydrogenase-like	P:oxidation-reduction process; C:cytoplasm; F:glyceraldehyde-3-phosphate dehydrogenase (NADP+) (non-phosphorylating) activity	EC:1.2.1.9
Cit.10927.1.S1_s_at	3	981	9.12511e-83	0.839	vamp protein sec22	P:defense response to virus; C:plasma membrane; P:starch biosynthetic process; P:maltose metabolic process	-
Cit.11014.1.S1_s_at	1	889	2.24063e-40	0.902	snakin-1	-
Cit.11064.1.S1_at	2	724	2.57333e-35	0.8635	gibberellin-regulated protein	-
Cit.11079.1.S1_at	3	2823	0	0.883	beta-galactosidase protein 1	P:carbohydrate metabolic process; C:apoplast; F:carbohydrate binding; F:beta-galactosidase activity	EC:3.2.1.23
Cit.11083.1.S1_s_at	4	1434	0	0.869	glycerophosphodiester phosphodiesterase gde1-like	P:glycerol metabolic process; F:glycerophosphodiester phosphodiesterase activity; P:lipid metabolic process	EC:3.1.4.46
Cit.11181.1.S1_s_at	1	776	4.38721e-131	0.523	protein tify 10a	P:cellular response to oxygen-containing compound; P:response to other organism; P:cellular response to organic substance; P:signal transduction; P:response to hormone stimulus; P:defense response	-
Cit.11226.1.S1_at	3	1885	0	0.8185	cytochrome p450	F:4-hydroxyphenylacetaldehyde oxime monooxygenase activity; C:plasma membrane; F:electron carrier activity; F:iron ion binding; F:heme binding; F:hydroxyphenylacetonitrile 2-monooxygenase activity; C:endoplasmic reticulum; C:mitochondrion; P:oxidation-reduction process	EC:1.14.13.68
Cit.11240.1.S1_at	2	1548	2.36803e-85	0.786	protein wax2-like	-
Cit.11241.1.S1_s_at	2	1999	0	0.832	protein eceriferum 1-like	P:fatty acid biosynthetic process; F:oxidoreductase activity; F:iron ion binding; C:integral to membrane; P:oxidation-reduction process	-
Cit.11255.1.S1_at	3	1605			---NA---	-
Cit.11322.1.S1_s_at	2	1063	0	0.9855	proliferating cell nuclear antigen	F:DNA polymerase processivity factor activity; F:DNA binding; P:regulation of DNA replication; C:PCNA complex; C:nucleus	-
Cit.11449.1.S1_s_at	1	843	4.89732e-58	0.5965	octicosapeptide phox bem1p family isoform 1	P:root hair elongation; P:protein autophosphorylation; F:protein serine/threonine kinase activity
Cit.11496.1.S1_s_at	4	659	4.5021e-47	0.9505	histone h2a	-
Cit.11529.1.S1_s_at	2	1501	5.90151e-176	0.835	asymmetric leaves1 and rough	P:response to virus; P:response to gibberellin stimulus; P:polarity specification of adaxial/abaxial axis; P:response to salt stress; P:response to jasmonic acid stimulus; P:defense response to fungus; P:defense response to bacterium; P:negative regulation of transcription, DNA-dependent; P:asymmetric cell division; C:nucleolus; P:response to salicylic acid stimulus; P:regulation of innate immune…	-
Cit.11530.1.S1_at	2	698	1.58772e-70	0.9305	transcription factor as1-like	P:response to virus; P:response to gibberellin stimulus; P:polarity specification of adaxial/abaxial axis; P:response to salt stress; P:response to jasmonic acid stimulus; P:defense response to fungus; P:defense response to bacterium; P:negative regulation of transcription, DNA-dependent; P:asymmetric cell division; C:nucleolus; P:response to salicylic acid stimulus; P:regulation of innate immune…	-
Cit.11606.1.S1_s_at	4	748	1.00228e-103	0.9035	glycerol-3-phosphate transporter 1-like	P:phosphate ion homeostasis; P:transmembrane transport; F:sugar:hydrogen symporter activity; P:carbohydrate transport; C:integral to membrane	-
Cit.11666.1.S1_s_at	3	1446	2.43253e-161	0.601	e3 ubiquitin-protein ligase ring1-like	F:metal ion binding; F:zinc ion binding
Cit.11683.1.S1_at	1	1068	0	0.952	glycerol-3-phosphate 2-o-acyltransferase 6-like	F:glycerol-3-phosphate O-acyltransferase activity; P:dephosphorylation; F:phosphatase activity; P:cutin biosynthetic process; F:glycerol-3-phosphate 2-O-acyltransferase activity; P:flower development; P:phosphatidylglycerol biosynthetic process	EC:2.3.1.15; EC:3.1.3.0
Cit.11683.1.S1_s_at	1	1068	0	0.952	glycerol-3-phosphate 2-o-acyltransferase 6-like	F:glycerol-3-phosphate O-acyltransferase activity; P:dephosphorylation; F:phosphatase activity; P:cutin biosynthetic process; F:glycerol-3-phosphate 2-O-acyltransferase activity; P:flower development; P:phosphatidylglycerol biosynthetic process	EC:2.3.1.15; EC:3.1.3.0
Cit.11756.1.S1_s_at	1	1192	1.81108e-87	0.7565	remorin-like protein	C:cytoplasm; P:biological_process; F:DNA binding
Cit.11854.1.S1_at	1	1363	7.52163e-152	0.797	peroxidase 2	F:heme binding; F:metal ion binding; F:peroxidase activity; P:oxidation-reduction process; P:response to oxidative stress	EC:1.11.1.7
Cit.11855.1.S1_s_at	1	1083	1.47172e-137	0.822	peroxidase 2	F:heme binding; F:metal ion binding; F:peroxidase activity; P:oxidation-reduction process; P:response to oxidative stress	EC:1.11.1.7
Cit.11874.1.S1_s_at	2	474			---NA---	-
Cit.11898.1.S1_at	1	840	7.38952e-153	0.807	periplasmic beta-glucosidase	P:carbohydrate metabolic process; F:beta-glucosidase activity	EC:3.2.1.21
Cit.11911.1.S1_s_at	1	1703	0	0.7985	omega-hydroxypalmitate o-feruloyl transferase-like	C:cytoplasm; P:double fertilization forming a zygote and endosperm; C:nucleus; F:anthranilate N-benzoyltransferase activity	EC:2.3.1.144
Cit.11918.1.S1_at	3	1527	8.46175e-167	0.715	fad-dependent urate hydroxylase-like	P:metabolic process; F:oxidoreductase activity, acting on paired donors, with incorporation or reduction of molecular oxygen, NAD(P)H as one donor, and incorporation of one atom of oxygen	EC:1.14.13.0
Cit.11918.1.S1_x_at	3	1527	8.46175e-167	0.715	fad-dependent urate hydroxylase-like	P:metabolic process; F:oxidoreductase activity, acting on paired donors, with incorporation or reduction of molecular oxygen, NAD(P)H as one donor, and incorporation of one atom of oxygen	EC:1.14.13.0
Cit.11958.1.S1_at	1	979	4.39294e-118	0.868	senescence-associated family protein	C:integral to membrane; P:aging; C:chloroplast	-
Cit.11959.1.S1_s_at	1	931	1.73837e-121	0.8675	senescence-associated protein 5	C:integral to membrane; P:aging; C:chloroplast	-
Cit.11961.1.S1_at	3	664	1.04316e-78	0.818	ser thr-rich protein t10 in dgcr region-like	-
Cit.1200.1.S1_at	3	875	2.14396e-124	0.8315	thaumatin-like protein	P:defense response to fungus; C:extracellular region; P:killing of cells of other organism	-
Cit.1200.1.S1_s_at	3	875	2.14939e-124	0.8315	thaumatin-like protein	P:defense response to fungus; C:extracellular region; P:killing of cells of other organism	-
Cit.1201.1.S1_at	3	1065	2.3101e-124	0.8325	thaumatin-like protein	P:defense response to fungus; C:extracellular region; P:killing of cells of other organism	-
Cit.12015.1.S1_at	2	1723	8.10159e-103	0.5875	probable membrane-associated kinase regulator 2-like	F:molecular_function; P:biological_process; C:plasma membrane; C:nucleus
Cit.12029.1.S1_s_at	2	953	8.72512e-132	0.8665	sec14p-like phosphatidylinositol transfer protein patellin-4	C:cytosol; P:transport; C:integral to membrane; P:cell wall pectin metabolic process; F:transporter activity; P:plant-type cell wall cellulose metabolic process; C:nucleus; C:plasma membrane; P:sterol biosynthetic process	-
Cit.12037.1.S1_at	1	297			---NA---	-
Cit.12048.1.S1_at	1	1351	0	0.8905	zinc finger	P:lipid metabolic process; F:hydrolase activity, acting on ester bonds	-
Cit.12048.1.S1_s_at	1	1351	0	0.876	zinc finger	P:lipid metabolic process; F:hydrolase activity, acting on ester bonds	-
Cit.12049.1.S1_at	1	1384	0	0.8945	zinc finger	P:lipid metabolic process; F:hydrolase activity, acting on ester bonds	-
Cit.12119.1.S1_s_at	1	1652	0	0.7315	cytochrome p450 ent-kaurenoic acid oxidase	F:metal ion binding; F:oxidoreductase activity	-
Cit.12147.1.S1_s_at	3	667	4.7132e-30	0.72	legume-specific protein	-
Cit.12189.1.S1_s_at	1	874	1.85207e-19	0.5705	bel1-like homeodomain protein 1-like	P:regulation of transcription, DNA-dependent; F:sequence-specific DNA binding; C:nucleus; F:sequence-specific DNA binding transcription factor activity; F:DNA binding
Cit.12233.1.S1_s_at	1	958	1.83377e-85	0.68	burp domain-containing protein	-
Cit.12252.1.S1_at	3	2352	0	0.903	auxin-responsive gh3 family protein	F:indole-3-acetic acid amido synthetase activity; C:cytoplasmic membrane-bounded vesicle; P:secretion by cell; P:response to auxin stimulus; C:plastid; P:response to light stimulus	-
Cit.12302.1.S1_at	1	769	1.50848e-100	0.8545	bzip transcription factor 60-like	P:cellular response to oxygen-containing compound; P:regulation of transcription, DNA-dependent; P:hormone-mediated signaling pathway; F:sequence-specific DNA binding; P:immune system process; F:sequence-specific DNA binding transcription factor activity; P:defense response	-
Cit.12316.1.S1_s_at	1	969	2.91412e-117	0.6785	protein phloem protein 2-like a9	F:carbohydrate binding; C:nucleus
Cit.12334.1.S1_s_at	2	1584	2.23402e-130	0.718	ap2-like ethylene-responsive transcription factor ail5-like	P:anatomical structure morphogenesis; P:transcription, DNA-dependent; P:response to organic substance; F:oxidoreductase activity; P:organ development; P:regulation of multicellular organismal development; P:embryo development; P:response to abiotic stimulus; P:regulation of cellular process; P:response to oxygen-containing compound; P:seed development	-
Cit.12369.1.S1_s_at	4	876	8.86934e-110	0.734	probable 3-beta-hydroxysteroid-delta -isomerase-like	F:isomerase activity	-
Cit.12380.1.S1_at	2	1076	3.68787e-133	0.832	dihydrofolate reductase	-
Cit.12431.1.S1_s_at	3	1153	6.8139e-89	0.721	protein phloem protein 2-like a1	P:response to insect; C:intracellular membrane-bounded organelle; P:regulation of biological process; P:single-organism cellular process; F:proteoglycan binding; P:single-organism transport; P:response to stress	-
Cit.12474.1.S1_s_at	1	769	6.14403e-95	0.9085	lipoxygenase 3	P:response to wounding; P:response to fungus; P:stamen filament development; P:growth; P:ethylene biosynthetic process; P:ethylene mediated signaling pathway; P:response to chitin; P:response to bacterium; P:response to jasmonic acid stimulus; C:chloroplast; F:iron ion binding; P:response to high light intensity; P:pollen development; P:jasmonic acid biosynthetic process; P:anther dehiscence; P:d…	EC:1.13.11.12
Cit.12539.1.S1_at	1	863	2.98899e-122	0.792	mft-like protein	-
Cit.12551.1.S1_at	2	592	3.62709e-78	0.9745	histone h3	C:nucleosome; C:plastid; F:DNA binding; P:nucleosome assembly; F:protein heterodimerization activity; C:extracellular region; C:nucleoplasm; P:cell proliferation; P:blood coagulation	-
Cit.12551.1.S1_s_at	2	592	3.62709e-78	0.9745	histone h3	C:nucleosome; C:plastid; F:DNA binding; P:nucleosome assembly; F:protein heterodimerization activity; C:extracellular region; C:nucleoplasm; P:cell proliferation; P:blood coagulation	-
Cit.12630.1.S1_s_at	1	394			---NA---	-
Cit.12654.1.S1_x_at	2	153			---NA---	-
Cit.12678.1.S1_s_at	1	1439	9.55353e-160	0.7705	casp-like protein at2g36330-like	C:nucleus; C:plasma membrane	-
Cit.12682.1.S1_at	1	1812	0	0.692	disease resistance protein rga3-like	F:hydrolase activity	-
Cit.12697.1.S1_at	1	1016	1.5475e-61	0.7225	probable calcium-binding protein cml25-like	F:calcium ion binding	-
Cit.1270.1.S1_s_at	3	721	1.70241e-77	0.693	ethylene-responsive transcription factor 5-like	P:regulation of transcription, DNA-dependent; P:response to chitin; P:transcription, DNA-dependent; C:nucleus; F:sequence-specific DNA binding transcription factor activity; F:DNA binding
Cit.12739.1.S1_at	3	652	2.94222e-49	0.677	hypothetical protein CICLE_v10013234mg	-
Cit.12743.1.S1_at	3	916	1.1467e-150	0.8485	probable glutathione s-transferase-like	F:lactoylglutathione lyase activity; F:transferase activity	EC:4.4.1.5
Cit.12748.1.S1_s_at	1	1669	0	0.9255	fructose-bisphosphate cytoplasmic isozyme 1-like	P:pentose-phosphate shunt; P:anthocyanin-containing compound biosynthetic process; P:maltose metabolic process; P:starch biosynthetic process; P:glycolysis; F:fructose-bisphosphate aldolase activity; C:chloroplast	EC:4.1.2.13
Cit.12774.1.S1_s_at	1	865	1.21918e-76	0.828	cytochrome	F:heme binding; F:flavonoid 3',5'-hydroxylase activity; F:iron ion binding; F:electron carrier activity; P:oxidation-reduction process	EC:1.14.13.88
Cit.12777.1.S1_at	4	1837	4.89734e-148	0.7595	uncharacterized membrane protein yol092w-like	C:membrane	-
Cit.12779.1.S1_at	1	1480	0	0.7235	probable wrky transcription factor 41	P:regulation of transcription, DNA-dependent; F:sequence-specific DNA binding; F:sequence-specific DNA binding transcription factor activity
Cit.12810.1.S1_at	3	1318	0	0.668	chlorophyllase 1	P:cellular response to stimulus; P:response to other organism; C:chloroplast; P:chlorophyll catabolic process; P:regulation of cellular process; F:chlorophyllase activity; P:defense response	EC:3.1.1.14
Cit.12814.1.S1_s_at	3	785	2.64069e-59	0.6865	hypothetical protein POPTR_0012s11280g	P:response to stress; P:response to abiotic stimulus	-
Cit.12816.1.S1_s_at	1	1199	1.29811e-151	0.7915	annexin d4-like	P:response to abscisic acid stimulus; C:plasmodesma; C:cell surface; P:response to osmotic stress; F:calcium-dependent phospholipid binding; F:calcium ion binding	-
Cit.12820.1.S1_at	1	962	5.27216e-128	0.926	pectinacetylesterase family protein	C:extracellular region; P:cell wall biogenesis; F:carboxylesterase activity	EC:3.1.1.1
Cit.12835.1.S1_s_at	2	687	4.27644e-88	0.9885	ubiquitin extension protein	C:ribosome; F:metal ion binding; F:structural constituent of ribosome; C:nucleus; P:translation	-
Cit.12857.1.S1_s_at	2	1873	1.2179e-121	0.7175	strictosidine synthase-like	P:biosynthetic process; F:strictosidine synthase activity; F:lyase activity
Cit.12868.1.S1_at	2	2010	0	0.7985	125 kda kinesin-related	P:microtubule cytoskeleton organization; P:regulation of DNA replication; P:reciprocal meiotic recombination; P:cytokinesis by cell plate formation; P:histone H3-K9 methylation; P:cell proliferation; P:chromatin silencing; C:cytoplasm; P:regulation of cell cycle process; C:microtubule; F:microtubule motor activity; F:microtubule binding; P:DNA methylation; P:mitosis; P:vegetative to reproductive …	-
Cit.12868.1.S1_s_at	2	2010	0	0.7985	125 kda kinesin-related	P:microtubule cytoskeleton organization; P:regulation of DNA replication; P:reciprocal meiotic recombination; P:cytokinesis by cell plate formation; P:histone H3-K9 methylation; P:cell proliferation; P:chromatin silencing; C:cytoplasm; P:regulation of cell cycle process; C:microtubule; F:microtubule motor activity; F:microtubule binding; P:DNA methylation; P:mitosis; P:vegetative to reproductive …	-
Cit.12897.1.S1_at	2	1283	1.29084e-58	0.931	grf1-interacting factor 1-like	F:transcription coactivator activity; P:leaf morphogenesis; P:adaxial/abaxial pattern specification; P:cell proliferation; P:ovule development	-
Cit.12899.1.S1_s_at	2	1594	0	0.9895	tubulin alpha	C:microtubule; P:protein polymerization; P:GTP catabolic process; P:microtubule-based process; F:GTPase activity; F:structural constituent of cytoskeleton; C:cytoplasm; F:GTP binding	-
Cit.12906.1.S1_s_at	3	2016	0	0.692	mitochondrial chaperone bcs1	F:nucleoside-triphosphatase activity; F:ATP binding	EC:3.6.1.15
Cit.12962.1.S1_at	1	1258	0	0.8385	senescence dehydration-associated protein	-
Cit.13017.1.S1_at	1	1184	0	0.865	protein srg1-like	-
Cit.13036.1.S1_at	4	567	1.14813e-68	0.7615	hypothetical protein CICLE_v10017538mg, partial	-
Cit.13091.1.S1_at	4	1008	0.000161043	0.5075	conserved hypothetical protein	-
Cit.13114.1.S1_s_at	1	810	3.85418e-150	0.9515	glycerol-3-phosphate acyltransferase 5	F:glycerol-3-phosphate O-acyltransferase activity; P:suberin biosynthetic process; F:glycerol-3-phosphate 2-O-acyltransferase activity; P:organic anion transport; F:organic anion transmembrane transporter activity; P:phosphatidylglycerol biosynthetic process	EC:2.3.1.15
Cit.13132.1.S1_s_at	1	678	1.3196e-127	0.8805	protein kinase chloroplastic-like	F:non-membrane spanning protein tyrosine kinase activity; P:protein phosphorylation; F:ATP binding; F:protein serine/threonine kinase activity	EC:2.7.10.2; EC:2.7.11.0
Cit.13156.1.S1_s_at	4	302			---NA---	-
Cit.13157.1.S1_at	4	1102	2.03023e-75	0.6495	growth-regulating factor	P:regulation of transcription, DNA-dependent; F:ATP binding; F:hydrolase activity, acting on acid anhydrides, in phosphorus-containing anhydrides; C:nucleus; P:transcription, DNA-dependent
Cit.13173.1.S1_at	1	1515	0	0.6825	microtubule-associated protein tortifolia1-like	-
Cit.1319.1.S1_s_at	1	737	7.33179e-56	0.963	xyloglucan endotransglycosylase hydrolase	P:cellular glucan metabolic process; F:hydrolase activity, hydrolyzing O-glycosyl compounds; C:apoplast; C:cell wall; F:xyloglucan:xyloglucosyl transferase activity	EC:3.2.1.0; EC:2.4.1.207
Cit.1320.1.S1_s_at	1	1191	4.3178e-173	0.919	xyloglucan endotransglucosylase hydrolase	-
Cit.13244.1.S1_at	3	1158	8.54883e-40	0.7125	regulator of gene silencing	F:calcium ion binding
Cit.13259.1.S1_at	1	1250	2.26836e-156	0.635	hypothetical protein CICLE_v10016386mg	-
Cit.13263.1.S1_s_at	3	908	2.77456e-98	0.806	protein hva22-like	-
Cit.13287.1.S1_s_at	4	1557	0	0.899	abscisic acid 8 -hydroxylase 2	P:oxidation-reduction process; F:(+)-abscisic acid 8'-hydroxylase activity; P:abscisic acid metabolic process; P:response to red light; F:electron carrier activity; F:oxygen binding; F:heme binding; P:release of seed from dormancy; C:chloroplast; F:iron ion binding	EC:1.14.13.93
Cit.1334.1.S1_at	2	1157	4.17286e-68	0.878	auxin response factor 2	P:hydrogen peroxide catabolic process; P:floral organ abscission; P:auxin mediated signaling pathway; P:positive regulation of flower development; P:negative regulation of transcription, DNA-dependent; F:protein dimerization activity; P:negative regulation of cell proliferation; F:sequence-specific DNA binding; P:leaf senescence; F:sequence-specific DNA binding transcription factor activity; P:re…	-
Cit.13356.1.S1_at	3	1964	0	0.9175	malate glyoxysomal-like	P:tricarboxylic acid cycle; C:glyoxysome; F:malate synthase activity; P:glyoxylate cycle	EC:2.3.3.9
Cit.13377.1.S1_s_at	1	674	1.89106e-115	0.957	serine threonine-protein kinase sapk3-like	P:protein phosphorylation; F:protein serine/threonine kinase activity; F:ATP binding; P:abscisic acid mediated signaling pathway	EC:2.7.11.0
Cit.13384.1.S1_at	1	907	3.75495e-132	0.893	177 protein	-
Cit.13424.1.S1_at	3	1903	0	0.9205	abscisic acid 8 -hydroxylase 1-like	P:oxidation-reduction process; F:(+)-abscisic acid 8'-hydroxylase activity; P:abscisic acid metabolic process; F:electron carrier activity; F:oxygen binding; F:heme binding; C:extracellular region; P:release of seed from dormancy; P:defense response to fungus; P:response to red or far red light; F:iron ion binding	EC:1.14.13.93
Cit.13460.1.S1_at	1	1256	7.67537e-172	0.712	serine threonine-protein kinase pbs1	C:cytoplasm; P:phosphorylation; F:protein kinase activity; F:nucleotide binding	-
Cit.13467.1.S1_s_at	1	759	1.19452e-102	0.84	mannose-binding lectin superfamily protein	C:extracellular region; P:chlorophyll catabolic process	-
Cit.13512.1.S1_at	4	999	5.56309e-117	0.522	hypothetical protein CICLE_v10009511mg	F:molecular_function; P:biological_process; C:extracellular region; P:response to UV-B; P:galactolipid biosynthetic process; P:response to sucrose stimulus; P:negative regulation of transcription, DNA-dependent; P:flavonoid biosynthetic process; P:cellular response to phosphate starvation
Cit.13519.1.S1_at	4	1290	1.05162e-124	0.7095	wrky transcription factor family protein	-
Cit.13520.1.S1_at	2	1150	2.09026e-80	0.7395	zf-hd homeobox protein at4g24660-like	F:DNA binding
Cit.13586.1.S1_at	3	859	3.44128e-61	0.7625	lob domain-containing protein 38-like	-
Cit.13587.1.S1_at	3	848	6.1476e-88	0.795	cytochrome p450 ent-kaurenoic acid oxidase	F:heme binding; F:oxidoreductase activity, acting on paired donors, with incorporation or reduction of molecular oxygen; F:monooxygenase activity; F:iron ion binding; F:electron carrier activity; P:oxidation-reduction process	-
Cit.13606.1.S1_at	3	708	1.26311e-122	0.853	peroxidase 4-like	F:metal ion binding; P:hydrogen peroxide catabolic process; F:heme binding; F:peroxidase activity; C:extracellular region; P:oxidation-reduction process	EC:1.11.1.7
Cit.13613.1.S1_at	2	1051	8.02157e-135	0.9245	cytokinin riboside 5 -monophosphate phosphoribohydrolase log1-like	C:cytosol; C:nucleus; F:lyase activity	-
Cit.13632.1.S1_s_at	2	785	2.07503e-85	0.871	thioredoxin-like protein chloroplastic-like	P:glycerol ether metabolic process; F:protein-disulfide reductase activity; C:nucleoid; P:rRNA processing; P:cell redox homeostasis; F:electron carrier activity; P:chloroplast organization; C:thylakoid; P:tRNA metabolic process; P:transcription from plastid promoter; C:chloroplast; P:positive regulation of transcription, DNA-dependent; P:protein targeting to chloroplast; F:protein disulfide oxido…	EC:1.8.1.8
Cit.13636.1.S1_s_at	4	1064	4.548e-52	0.904	hypothetical protein EUTSA_v10019522mg	F:molecular_function
Cit.13644.1.S1_at	1	608	5.92061e-71	0.6762	protein	-
Cit.13644.1.S1_x_at	1	608	4.47309e-18	0.6542	protein	-
Cit.1365.1.S1_x_at	3	1244	0	0.8905	chitinase-like protein 2-like	P:glucuronoxylan metabolic process; P:protein desumoylation; P:chitin catabolic process; P:cell wall macromolecule catabolic process; P:response to salt stress; P:response to heat; P:vegetative to reproductive phase transition of meristem; P:xylan biosynthetic process; P:lignin biosynthetic process; C:extracellular region; F:chitinase activity; P:hydrogen peroxide biosynthetic process; C:plasma m…	EC:3.2.1.14
Cit.1366.1.S1_at	3	1313	0	0.889	chitinase-like protein 2-like	P:glucuronoxylan metabolic process; P:protein desumoylation; P:chitin catabolic process; P:cell wall macromolecule catabolic process; P:response to salt stress; P:response to heat; P:vegetative to reproductive phase transition of meristem; P:xylan biosynthetic process; P:lignin biosynthetic process; C:extracellular region; F:chitinase activity; P:hydrogen peroxide biosynthetic process; C:plasma m…	EC:3.2.1.14
Cit.1366.1.S1_x_at	1	1313	0	0.889	chitinase-like protein 2-like	P:glucuronoxylan metabolic process; P:protein desumoylation; P:chitin catabolic process; P:cell wall macromolecule catabolic process; P:response to salt stress; P:response to heat; P:vegetative to reproductive phase transition of meristem; P:xylan biosynthetic process; P:lignin biosynthetic process; C:extracellular region; F:chitinase activity; P:hydrogen peroxide biosynthetic process; C:plasma m…	EC:3.2.1.14
Cit.13667.1.S1_s_at	3	539	4.60987e-20	0.725	wound induced partial	C:chloroplast	-
Cit.13686.1.S1_s_at	2	946	0	0.9275	anaphase-promoting complex subunit cdc20-like	C:heterotrimeric G-protein complex; F:signal transducer activity; C:mitotic checkpoint complex; F:protein binding; P:signal transduction; P:cell division	-
Cit.13706.1.S1_s_at	3	827	3.49663e-99	0.895	stem-specific protein tsjt1-like	-
Cit.13750.1.S1_at	1	1138	7.52546e-174	0.838	major pollen allergen ory s 1	C:extracellular region; P:sexual reproduction; P:single-organism cellular process; P:cellular component organization	-
Cit.13750.1.S1_x_at	1	1138	7.5246e-174	0.838	major pollen allergen ory s 1	C:extracellular region; P:sexual reproduction; P:single-organism cellular process; P:cellular component organization	-
Cit.1376.1.S1_s_at	1	1636	0	0.943	homeobox protein knotted-1-like 2-like	P:polarity specification of adaxial/abaxial axis; P:negative regulation of biological process; P:regulation of transcription, DNA-dependent; P:meristem initiation; P:organ morphogenesis; P:xylem and phloem pattern formation; F:sequence-specific DNA binding; F:sequence-specific DNA binding transcription factor activity; P:flower morphogenesis; P:determination of bilateral symmetry; P:floral whorl …	-
Cit.13769.1.S1_at	1	1576	5.16439e-107	0.5855	aspartic proteinase nepenthesin-2-like	C:extracellular region; F:DNA binding
Cit.13855.1.S1_at	1	1080	0	0.873	peroxidase 11-like	C:extracellular region; F:peroxidase activity	EC:1.11.1.7
Cit.1386.1.S1_at	1	1097	0.000198726	0.83	PREDICTED: uncharacterized protein LOC101294709	-
Cit.13862.1.S1_at	1	934	4.29806e-103	0.8675	zip transporter	-
Cit.13867.1.S1_at	2	1035	2.66388e-152	0.8915	kinesin-like motor protein heavy chain	F:sequence-specific DNA binding transcription factor activity; P:methylation-dependent chromatin silencing; P:cytokinesis by cell plate formation; P:flower morphogenesis; P:xylem and phloem pattern formation; P:nuclear division; P:microtubule-based movement; P:specification of carpel identity; P:response to gamma radiation; P:DNA methylation; C:minus-end kinesin complex; F:minus-end-directed micr…	EC:3.6.4.5
Cit.1391.1.S1_at	1	1090	1.16397e-106	0.801	subtilisin-like protease-like	C:cytosol; P:methionine biosynthetic process; P:regulation of meristem growth; C:plasmodesma; F:identical protein binding; C:plant-type cell wall; P:proteolysis; P:negative regulation of catalytic activity; F:serine-type endopeptidase activity; P:RNA splicing, via endonucleolytic cleavage and ligation; P:anther development; P:plant-type cell wall organization; C:extracellular region; P:plant-type…	EC:3.4.21.0
Cit.13915.1.S1_at	3	2352	0	0.8985	9-cis-epoxycarotenoid dioxygenase	F:oxidoreductase activity, acting on single donors with incorporation of molecular oxygen, incorporation of two atoms of oxygen	EC:1.13.11.0
Cit.1392.1.S1_at	4	858	5.85307e-57	0.762	homeodomain-like superfamily protein isoform 2	F:binding	-
Cit.13956.1.S1_at	2	1128	0	0.951	cyclin-dependent kinase	F:RNA polymerase II carboxy-terminal domain kinase activity; P:protein phosphorylation; F:ATP binding	EC:2.7.11.23
Cit.13963.1.S1_s_at	3	1535	0	0.7195	uncharacterized wd repeat-containing protein alr3466-like	C:cytoplasm; C:heterotrimeric G-protein complex; F:transferase activity; F:nucleotide binding	-
Cit.13967.1.S1_at	2	930	1.63598e-151	0.872	replication protein a 70 kda dna-binding subunit-like	P:DNA recombination; P:DNA repair; P:response to UV-B; F:metal ion binding; P:DNA replication; F:DNA binding; F:protein binding; C:DNA replication factor A complex	-
Cit.13967.1.S1_s_at	2	930	1.63598e-151	0.872	replication protein a 70 kda dna-binding subunit-like	P:DNA recombination; P:DNA repair; P:response to UV-B; F:metal ion binding; P:DNA replication; F:DNA binding; F:protein binding; C:DNA replication factor A complex	-
Cit.13968.1.S1_at	2	661	1.20892e-77	0.8805	replication protein a 70 kda dna-binding subunit-like	P:DNA replication; F:DNA binding; C:nucleus	-
Cit.13987.1.S1_at	2	1321	0	0.954	replication factor c subunit 2-like	F:DNA-directed DNA polymerase activity; P:DNA replication; F:DNA binding; F:ATP binding; F:ATPase activity; C:nucleus; C:DNA replication factor C complex	EC:2.7.7.7; EC:3.6.1.3
Cit.13997.1.S1_at	1	1099	4.6644e-149	0.8045	auxin-induced protein aux28	P:regulation of transcription, DNA-dependent; F:protein dimerization activity; P:auxin mediated signaling pathway; C:nucleus	-
Cit.14005.1.S1_s_at	1	892	1.02661e-126	0.9705	expansin	C:extracellular region; C:membrane; P:plant-type cell wall organization; C:plant-type cell wall; P:syncytium formation	-
Cit.14020.1.S1_at	3	1649	0	0.871	tyrosine aminotransferase	P:vitamin E biosynthetic process; F:pyridoxal phosphate binding; F:L-tyrosine:2-oxoglutarate aminotransferase activity; F:nicotianamine aminotransferase activity; P:cellular amino acid metabolic process; F:L-phenylalanine:2-oxoglutarate aminotransferase activity; P:iron ion transport; C:plastid	EC:2.6.1.5; EC:2.6.1.80; EC:2.6.1.1; EC:2.6.1.57; EC:2.6.1.9
Cit.1406.1.S1_s_at	2	677	0.000123781	0.8167	hypothetical protein VITISV_041009	-
Cit.14079.1.S1_s_at	2	1076	7.95431e-94	0.716	kinetochore protein	C:chromosome, centromeric region; C:nucleus	-
Cit.14081.1.S1_at	3	1370	0	0.8255	leucine-rich repeat receptor-like serine threonine tyrosine-protein kinase sobir1-like	F:calmodulin-dependent protein kinase activity; P:protein phosphorylation; F:ATP binding	EC:2.7.11.17
Cit.14181.1.S1_at	2	1177	1.47478e-81	0.885	high mobility group b protein 13-like	-
Cit.14184.1.S1_at	1	897	6.34658e-90	0.798	calcineurin b-like protein-interacting protein kinase	F:calmodulin-dependent protein kinase activity; P:protein phosphorylation; F:ATP binding; P:signal transduction	EC:2.7.11.17
Cit.14200.1.S1_at	1	1165	2.49958e-86	0.657	Uncharacterized protein TCM_004966	F:molecular_function; P:biological_process; C:cellular_component; C:nucleus
Cit.14210.1.S1_at	2	1435	3.22811e-175	0.727	basic 7s globulin 2 precursor small	P:proteolysis; F:aspartic-type endopeptidase activity
Cit.14216.1.S1_at	2	1545	2.31541e-56	0.75	hydroxyproline-rich glyco protein	F:sequence-specific DNA binding transcription factor activity; C:nucleus; P:regulation of transcription, DNA-dependent	-
Cit.14222.1.S1_at	3	776	4.11887e-81	0.8155	disease resistance response protein 206-like	-
Cit.14287.1.S1_at	4	1320	0	0.904	cell cycle-dependent kinase b1 1	P:protein phosphorylation; P:regulation of cell cycle; F:RNA polymerase II carboxy-terminal domain kinase activity; C:cyclin-dependent protein kinase holoenzyme complex; F:ATP binding; F:cyclin-dependent protein serine/threonine kinase activity; P:cotyledon development; P:DNA endoreduplication; P:unidimensional cell growth; P:stomatal complex formation; C:cytoplasm; F:cyclin binding; C:nucleus	EC:2.7.11.23; EC:2.7.11.22
Cit.14331.1.S1_at	1	656	4.8459e-97	0.945	alpha-amylase-like 2	F:glucan 1,4-alpha-maltotetraohydrolase activity; P:carbohydrate metabolic process; C:extracellular region; F:alpha-amylase activity; F:calcium ion binding	EC:3.2.1.60; EC:3.2.1.1
Cit.14331.1.S1_s_at	1	656	4.8459e-97	0.945	alpha-amylase-like 2	F:glucan 1,4-alpha-maltotetraohydrolase activity; P:carbohydrate metabolic process; C:extracellular region; F:alpha-amylase activity; F:calcium ion binding	EC:3.2.1.60; EC:3.2.1.1
Cit.14332.1.S1_at	1	554	9.19459e-64	0.9505	alpha-amylase-like 2	F:glucan 1,4-alpha-maltotetraohydrolase activity; P:carbohydrate metabolic process; C:extracellular region; F:alpha-amylase activity; F:calcium ion binding	EC:3.2.1.60; EC:3.2.1.1
Cit.14359.1.S1_at	1	1174	2.40078e-159	0.8405	gns1 sur4 membrane protein family	C:integral to membrane; C:mitochondrion	-
Cit.14378.1.S1_s_at	1	716	7.14751e-06	0.82	hypothetical protein POPTR_0004s01820g	-
Cit.14381.1.S1_at	2	538			---NA---	-
Cit.14397.1.S1_at	3	726			---NA---	-
Cit.14399.1.S1_at	1	831	1.73688e-84	0.7915	probable nucleoredoxin 1-like	C:cytosol; P:regulation of pollen tube growth; P:pollen tube guidance; P:response to cadmium ion	-
Cit.14405.1.S1_at	1	887	1.26129e-23	0.5755	nac domain ipr003441	P:regulation of transcription, DNA-dependent; F:DNA binding
Cit.14405.1.S1_s_at	1	887	1.26129e-23	0.5755	nac domain ipr003441	P:regulation of transcription, DNA-dependent; F:DNA binding
Cit.14453.1.S1_at	3	2231	0	0.7515	gamma-terpinene synthase	F:terpene synthase activity; P:geranyl diphosphate metabolic process; F:magnesium ion binding; C:plastid	-
Cit.14457.1.S1_at	4	1403	8.17781e-173	0.765	e3 ubiquitin-protein ligase cop1-like	P:response to sucrose stimulus; P:response to UV-B; P:flavonoid biosynthetic process; P:response to red light; P:regulation of protein homodimerization activity; C:Cul4-RING ubiquitin ligase complex; P:chloroplast organization; F:oxidoreductase activity; C:heterotrimeric G-protein complex; F:protein binding; F:nucleotide binding; P:response to far red light; C:chloroplast	-
Cit.14457.1.S1_s_at	4	1403	8.15716e-173	0.765	e3 ubiquitin-protein ligase cop1-like	P:response to sucrose stimulus; P:response to UV-B; P:flavonoid biosynthetic process; P:response to red light; P:regulation of protein homodimerization activity; C:Cul4-RING ubiquitin ligase complex; P:chloroplast organization; F:oxidoreductase activity; C:heterotrimeric G-protein complex; F:protein binding; F:nucleotide binding; P:response to far red light; C:chloroplast	-
Cit.14470.1.S1_at	1	1072	2.19961e-122	0.748	21 kda	F:pectinesterase inhibitor activity	-
Cit.14500.1.S1_at	1	1325	8.73421e-75	0.589	traf-like family	-
Cit.14546.1.S1_at	2	999	2.04626e-42	0.837	selenium binding protein	C:nucleus	-
Cit.14551.1.S1_s_at	1	705			---NA---	-
Cit.14570.1.S1_s_at	2	1182	0	0.8435	microtubule-associated protein rp eb family member 1c-like	-
Cit.14652.1.S1_s_at	1	750	1.89955e-11	0.5953	cyclin-dependent protein kinase inhibitor siamese	-
Cit.14663.1.S1_at	1	803	3.56197e-19	0.7955	auxin-induced protein 5ng4-like	C:membrane	-
Cit.14663.1.S1_s_at	1	803	3.55672e-19	0.7955	auxin-induced protein 5ng4-like	C:membrane	-
Cit.14667.1.S1_at	4	1179	0	0.8355	hypothetical protein PRUPE_ppa026104mg	-
Cit.14684.1.S1_at	1	1201	0	0.816	subtilisin-like protease-like	P:negative regulation of catalytic activity; C:apoplast; C:cell wall; P:proteolysis; F:identical protein binding; F:serine-type endopeptidase activity	EC:3.4.21.0
Cit.14722.1.S1_at	2	922	3.60588e-64	0.661	transcription factor tcp4-like	P:positive regulation of development, heterochronic; P:regulation of transcription, DNA-dependent; P:post-embryonic development; P:reproductive structure development; P:leaf morphogenesis; P:signal transduction; P:cellular component organization; P:cell differentiation; P:defense response; P:response to auxin stimulus	-
Cit.14742.1.S1_at	1	1367	4.60782e-80	0.9705	light-dependent short hypocotyls 1	P:unidimensional cell growth; P:response to blue light; C:nucleus; P:response to far red light; P:response to red light	-
Cit.14759.1.S1_s_at	1	551	2.25805e-47	0.81	metal transporter nramp5-like	C:membrane; P:transport; F:transporter activity
Cit.14761.1.S1_at	2	1337	0	0.927	dna replication licensing factor mcm5-a-like	F:DNA-dependent ATPase activity; P:regulation of DNA replication; P:cytokinesis by cell plate formation; P:histone H3-K9 methylation; P:DNA unwinding involved in DNA replication; P:regulation of G2/M transition of mitotic cell cycle; P:cell proliferation; C:cytoplasm; P:DNA methylation; F:DNA binding; C:MCM complex; P:regulation of flower development; P:DNA replication initiation; C:nucleus; F:AT…	-
Cit.14763.1.S1_at	1	622	5.17432e-30	0.5685	nac domain-containing	P:cellular process	-
Cit.14768.1.S1_at	2	1150	1.81227e-112	0.7905	mosc domain-containing protein mitochondrial-like	F:pyridoxal phosphate binding; F:Mo-molybdopterin cofactor sulfurase activity; P:metabolic process; F:molybdenum ion binding; C:mitochondrion	-
Cit.14788.1.S1_at	2	752	1.71141e-32	0.527	zinc finger ccch domain-containing protein 43-like	F:metal ion binding
Cit.14789.1.S1_s_at	2	1284	2.01517e-75	0.526	zinc finger ccch domain-containing protein 67	F:metal ion binding; P:regulation of transcription, DNA-dependent; F:nucleic acid binding; P:biological_process; C:nucleus
Cit.14790.1.S1_at	4	748	6.38177e-23	0.618	glycosyl hydrolase family 35	F:hydrolase activity, hydrolyzing O-glycosyl compounds; P:carbohydrate metabolic process
Cit.14797.1.S1_s_at	1	1161	0	0.6365	bahd acyltransferase at5g47980-like	F:transferase activity	-
Cit.14813.1.S1_s_at	1	911	3.24583e-133	0.941	ferulate-5-hydroxylase	-
Cit.14872.1.S1_at	2	640	2.40107e-48	0.9655	probable histone -like	C:nucleosome; C:nucleolus; P:response to salt stress; F:DNA binding; P:calcium ion transport; P:Golgi organization; P:nucleosome assembly; F:protein heterodimerization activity	-
Cit.14884.1.S1_at	2	945	1.38957e-125	0.799	dna repair protein xrcc4-like	F:DNA binding; P:double-strand break repair; C:nucleus; F:protein C-terminus binding; P:DNA recombination	-
Cit.14889.1.S1_at	1	955	8.00804e-176	0.8135	salicylic acid-binding protein partial	F:hydrolase activity	-
Cit.14892.1.S1_at	1	707	4.51141e-113	0.8955	universal stress protein a-like protein	C:cytoplasm; P:response to stress; C:plasma membrane; P:response to molecule of fungal origin	-
Cit.14895.1.S1_s_at	1	1190	4.5196e-99	0.745	ethylene-responsive transcription factor erf012-like	P:regulation of pectin biosynthetic process; P:regulation of transcription, DNA-dependent; F:DNA binding; F:sequence-specific DNA binding transcription factor activity; C:nucleus	-
Cit.14898.1.S1_s_at	1	455	8.45173e-52	0.765	copper transporter	P:copper ion transport; F:copper ion transmembrane transporter activity	-
Cit.14915.1.S1_at	1	1195	1.94076e-110	0.804	dehydration-responsive protein rd22	-
Cit.14941.1.S1_at	1	1364	0	0.756	low quality protein: o-acyltransferase wsd1-like	F:diacylglycerol O-acyltransferase activity; P:glycerolipid biosynthetic process
Cit.14949.1.S1_at	2	484	1.2506e-22	0.694	hat transposon superfamily protein	C:nucleus; F:DNA binding	-
Cit.1496.1.S1_s_at	3	816	4.44037e-19	0.5394	nac domain protein	P:regulation of transcription, DNA-dependent; F:DNA binding; P:organ senescence; P:amino acid transport; P:multicellular organismal development; F:sequence-specific DNA binding transcription factor activity
Cit.1497.1.S1_s_at	3	1359	1.44396e-149	0.7125	nac domain protein	P:single-organism process	-
Cit.14975.1.S1_at	2	1743	0	0.7425	nucleic acid-binding protein	P:DNA-dependent DNA replication; P:embryo sac egg cell differentiation; C:nucleus	-
Cit.14998.1.S1_at	1	849	7.9939e-154	0.6945	ankyrin repeat family	-
Cit.14999.1.S1_s_at	1	401	1.23208e-29	0.6955	ankyrin repeat family	-
Cit.15015.1.S1_at	2	1551	9.769e-91	0.604	growth-regulating factor 3-like	-
Cit.15017.1.S1_at	1	1154	8.15014e-167	0.826	probable xyloglucan endotransglucosylase hydrolase protein 33-like	C:integral to plasma membrane; P:plant-type cell wall modification involved in multidimensional cell growth; F:hydrolase activity, acting on glycosyl bonds; C:extracellular region	-
Cit.15054.1.S1_at	1	1032	0	0.804	traf-like family protein	C:nucleus	-
Cit.15056.1.S1_s_at	2	770	3.36588e-54	0.6115	uncharacterized loc101216371	F:molecular_function; P:biological_process; C:nucleus
Cit.15067.1.S1_at	3	1113	0	0.8	gdsl esterase lipase	F:hydrolase activity, acting on ester bonds	-
Cit.15075.1.S1_at	3	2036	0	0.846	laccase 3	F:copper ion binding; F:hydroquinone:oxygen oxidoreductase activity; P:secondary cell wall biogenesis; F:L-ascorbate oxidase activity; C:apoplast; P:lignin catabolic process; P:oxidation-reduction process	EC:1.10.3.2; EC:1.10.3.3
Cit.15078.1.S1_at	1	1094	2.94381e-67	0.8465	chloroplast-targeted copper	P:metal ion transport; F:metal ion binding	-
Cit.15098.1.S1_at	1	698	5.22609e-67	0.555	hypothetical protein CICLE_v10026641mg	-
Cit.1512.1.S1_s_at	3	798	5.35429e-119	0.8535	protein da1-related 1-like	F:zinc ion binding	-
Cit.15136.1.S1_s_at	2	725	2.22e-30	0.673	uncharacterized loc101221004	C:nucleus	-
Cit.15140.1.S1_at	1	1442	0	0.9335	probable galacturonosyltransferase 12-like	F:transferase activity, transferring glycosyl groups	-
Cit.15153.1.S1_at	3	896	7.47527e-119	0.783	zinc finger an1 domain-containing stress-associated protein 12-like	P:regulation of plant-type hypersensitive response; P:response to water deprivation; P:jasmonic acid mediated signaling pathway; F:metal ion binding; P:heat acclimation; P:response to wounding; P:hyperosmotic salinity response; P:response to auxin stimulus; P:response to chitin; P:protein targeting to membrane; P:salicylic acid mediated signaling pathway; P:response to cyclopentenone; P:abscisic …	-
Cit.15185.1.S1_at	2	765	2.22754e-55	0.8955	dctp pyrophosphatase 1-like	F:molecular_function; P:biological_process
Cit.15200.1.S1_at	1	889	0	0.734	stem-specific protein tsjt1-like	C:plasmodesma; C:plasma membrane; F:protein binding; P:response to stress; P:regulation of cellular process; C:nucleus; C:cytosol	-
Cit.15245.1.S1_at	1	1256	0	0.813	nitrate transporter -like	P:divalent metal ion transport; P:oligopeptide transport; P:cellular cation homeostasis; C:integral to membrane; F:transporter activity	-
Cit.15256.1.S1_at	1	1582	1.57747e-168	0.839	probable cyclic nucleotide-gated ion channel 14-like	F:cyclic nucleotide binding; F:voltage-gated potassium channel activity; C:plasma membrane; P:transmembrane transport; P:potassium ion transport; F:calmodulin binding	-
Cit.15280.1.S1_at	1	1213	0	0.844	pectate lyase	C:extracellular region; F:pectate lyase activity	EC:4.2.2.2
Cit.15305.1.S1_at	2	1671	0	0.886	probable dna primase large subunit-like	P:regulation of cell cycle; C:plasmodesma; P:histone H3-K9 methylation; F:DNA primase activity; P:DNA replication, synthesis of RNA primer; P:DNA replication initiation; P:cell proliferation; P:regulation of DNA replication; P:DNA methylation	-
Cit.1531.1.S1_s_at	1	1432	8.46889e-162	0.843	vacuolar-processing enzyme-like	P:vacuolar protein processing; P:proteolysis; F:cysteine-type endopeptidase activity	EC:3.4.22.0
Cit.15320.1.S1_at	2	1567	1.31945e-78	0.614	cysteine-rich polycomb-like protein	-
Cit.15348.1.S1_at	1	1140	0	0.934	btb poz domain-containing protein at1g03010-like	-
Cit.15355.1.S1_at	1	821	1.80005e-112	0.88	flavanone 3-beta-hydroxylase	C:cytoplasm; P:secondary metabolic process; F:naringenin 3-dioxygenase activity; P:oxidation-reduction process	EC:1.14.11.9
Cit.15369.1.S1_at	2	916	1.54775e-53	0.5955	atp synthase delta chloroplastic-like	C:intracellular part; P:ion transport	-
Cit.15381.1.S1_at	1	837	4.61523e-124	0.897	long chain acyl- synthetase 2-like	P:wax biosynthetic process; P:fatty acid biosynthetic process; C:plasmodesma; P:cutin biosynthetic process; P:lateral root formation; F:long-chain fatty acid-CoA ligase activity; P:defense response to insect; P:long-chain fatty acid metabolic process; P:defense response to fungus; C:endoplasmic reticulum; F:very long-chain fatty acid-CoA ligase activity	EC:6.2.1.3
Cit.15409.1.S1_s_at	1	1121	0	0.884	probable mitochondrial chaperone bcs1-b-like	F:nucleoside-triphosphatase activity; F:ATP binding	EC:3.6.1.15
Cit.15468.1.S1_at	2	802	4.66423e-55	0.693	basic helix-loop-helix dna-binding superfamily isoform 1	P:regulation of transcription, DNA-dependent; C:mitochondrion; F:protein dimerization activity; F:sequence-specific DNA binding transcription factor activity; F:DNA binding
Cit.15470.1.S1_at	4	1225	7.99544e-136	0.8055	probably inactive leucine-rich repeat receptor-like protein kinase at2g25790-like	F:kinase activity; F:2-alkenal reductase [NAD(P)] activity; P:phosphorylation; P:oxidation-reduction process	EC:1.3.1.74
Cit.15483.1.S1_s_at	2	713	1.07159e-66	0.834	glucan endo- -beta-glucosidase 3-like	F:hydrolase activity, hydrolyzing O-glycosyl compounds; P:histone H3-K9 methylation; C:anchored to plasma membrane; P:methylation-dependent chromatin silencing; P:chromatin silencing by small RNA; C:extracellular region; P:RNA interference	EC:3.2.1.0
Cit.15489.1.S1_at	2	781	1.58883e-59	0.7265	small heat shock protein	P:response to stress	-
Cit.15501.1.S1_at	2	848	8.07784e-74	0.6805	zf-hd homeobox protein at4g24660-like	F:DNA binding
Cit.15539.1.S1_at	2	871	1.23271e-43	0.9045	dual specificity protein kinase-	P:protein phosphorylation; F:ATP binding; F:protein serine/threonine kinase activity	EC:2.7.11.0
Cit.15542.1.S1_at	3	1445	0	0.905	omega-hydroxypalmitate o-feruloyl transferase-like	P:suberin biosynthetic process; F:hydroxycinnamoyltransferase activity; P:cell wall pectin biosynthetic process; F:anthranilate N-benzoyltransferase activity	EC:2.3.1.144
Cit.15549.1.S1_at	3	930	1.04824e-123	0.583	hypothetical protein CICLE_v10022368mg	F:molecular_function; P:biological_process; C:plasma membrane
Cit.1557.1.S1_s_at	3	949			---NA---	-
Cit.15572.1.S1_at	1	730	6.51385e-89	0.7705	subtilisin-like protease	P:negative regulation of catalytic activity; P:proteolysis; F:identical protein binding; F:serine-type endopeptidase activity	EC:3.4.21.0
Cit.15597.1.S1_at	2	964	3.31007e-81	0.7725	high mobility group b protein 7-like	P:DNA-dependent DNA replication; F:sequence-specific DNA binding transcription factor activity; F:DNA binding; P:regulation of transcription, DNA-dependent	-
Cit.15599.1.S1_s_at	1	874	2.62237e-112	0.875	type i inositol- -trisphosphate 5-phosphatase 1-like	P:inositol phosphate dephosphorylation; F:RNA binding; C:ribosome; P:oxidation-reduction process; P:phosphatidylinositol dephosphorylation; P:phosphatidylinositol phosphorylation; F:inositol-polyphosphate 5-phosphatase activity; F:2-alkenal reductase [NAD(P)] activity; P:inositol trisphosphate metabolic process	EC:3.1.3.56; EC:1.3.1.74
Cit.15608.1.S1_at	1	992	4.86213e-171	0.8435	beta-amyrin synthase	P:triterpenoid biosynthetic process; F:beta-amyrin synthase activity	-
Cit.15630.1.S1_at	1	608	1.21858e-74	0.828	glutaredoxin-like protein	C:cytoplasm; F:electron carrier activity; P:cell redox homeostasis; P:anther development; F:protein disulfide oxidoreductase activity	-
Cit.15643.1.S1_s_at	4	910	3.93634e-125	0.859	cytochrome p450	F:metal ion binding; F:oxidoreductase activity	-
Cit.15649.1.S1_at	3	912	1.05598e-65	0.8005	cbf2 protein	P:regulation of primary metabolic process; P:single-organism process; F:DNA binding; P:regulation of cellular biosynthetic process; P:transcription, DNA-dependent	-
Cit.15662.1.S1_at	2	1113			---NA---	-
Cit.15680.1.S1_at	1	851	2.65443e-128	0.883	cytochrome p450 77a3-like	P:vernalization response; C:mitochondrion; P:flower development; F:electron carrier activity; F:flavonoid 3'-monooxygenase activity; P:cutin biosynthetic process; F:oxygen binding; F:heme binding; P:fatty acid oxidation; C:chloroplast; F:iron ion binding; F:fatty acid in-chain hydroxylase activity	EC:1.14.13.21
Cit.15680.1.S1_s_at	1	851	2.65443e-128	0.883	cytochrome p450 77a3-like	P:vernalization response; C:mitochondrion; P:flower development; F:electron carrier activity; F:flavonoid 3'-monooxygenase activity; P:cutin biosynthetic process; F:oxygen binding; F:heme binding; P:fatty acid oxidation; C:chloroplast; F:iron ion binding; F:fatty acid in-chain hydroxylase activity	EC:1.14.13.21
Cit.15681.1.S1_at	1	1452	0	0.675	hxxxd-type acyl-transferase family	F:transferase activity; F:transferase activity, transferring acyl groups other than amino-acyl groups
Cit.157.1.S1_x_at	3	463	2.16235e-07	0.955	hypothetical protein CICLE_v10006385mg	-
Cit.15713.1.S1_at	2	635	2.06861e-56	0.9275	axial regulator yabby 1	-
Cit.15720.1.S1_at	2	999			---NA---	-
Cit.15720.1.S1_x_at	2	999			---NA---	-
Cit.15748.1.S1_at	1	936	1.73585e-110	0.6895	transcription factor myb82	F:DNA binding; F:chromatin binding	-
Cit.15757.1.S1_at	3	778	5.06078e-134	0.621	bon1-associated protein 2	P:ethylene biosynthetic process; F:molecular_function; P:systemic acquired resistance; P:salicylic acid biosynthetic process; P:biological_process; C:cellular_component
Cit.15781.1.S1_at	2	369			---NA---	-
Cit.15798.1.S1_at	2	799	5.10951e-60	0.7775	auxin response factor 9-like	F:binding; P:response to hormone stimulus; P:regulation of cellular process; P:transcription, DNA-dependent	-
Cit.15810.1.S1_s_at	2	1290	8.78105e-25	0.7385	hydroxyproline-rich protein	P:microtubule cytoskeleton organization; C:nucleus; P:response to cyclopentenone; P:cytokinesis by cell plate formation	-
Cit.15827.1.S1_at	3	600	1.02978e-81	0.874	lactoylglutathione lyase glyoxalase i family protein	F:lyase activity	-
Cit.15834.1.S1_at	2	1144	9.67345e-173	0.9355	anaphase-promoting complex subunit cdc20-like	P:cell division	-
Cit.15917.1.S1_at	4	1013	1.27988e-67	0.7515	bag family molecular chaperone regulator 1-like	F:chaperone binding
Cit.15923.1.S1_at	3	789	1.67797e-28	0.5395	Uncharacterized protein TCM_034673	C:cell part	-
Cit.15962.1.S1_a_at	1	1288	0	0.7665	pathogenesis-related thaumatin superfamily protein	-
Cit.16018.1.S1_at	2	1016	7.16025e-76	0.6135	timeless-interacting protein	F:binding; P:single-organism cellular process; P:DNA-dependent DNA replication; P:regulation of cellular process	-
Cit.16022.1.S1_at	2	442	1.07212e-25	0.9405	transcription factor cpp	-
Cit.16031.1.S1_at	2	700	5.94043e-25	0.6375	growth-regulating factor 5-like	P:regulation of transcription, DNA-dependent; F:ATP binding; F:hydrolase activity, acting on acid anhydrides, in phosphorus-containing anhydrides; C:nucleus
Cit.16049.1.S1_at	1	1149	0	0.767	uncharacterized loc101220892	-
Cit.16074.1.S1_at	2	352	1.60146e-31	0.9755	probable lrr receptor-like serine threonine-protein kinase at4g36180-like	F:oxidoreductase activity; C:plasma membrane; F:hydrolase activity; P:protein phosphorylation; F:ATP binding; C:integral to membrane; F:protein serine/threonine kinase activity; P:oxidation-reduction process	EC:2.7.11.0
Cit.16078.1.S1_at	1	540	2.75268e-12	0.772	phosphatidylinositol transfer protein pdr17	P:coumarin biosynthetic process; P:response to wounding; P:transport; C:intracellular; F:transporter activity
Cit.16099.1.S1_at	2	1190	1.40684e-177	0.7615	arm repeat protein interacting with abf2-like	-
Cit.16134.1.S1_at	4	172			---NA---	-
Cit.16156.1.S1_at	1	839	8.55704e-115	0.805	btb poz domain-containing protein at5g41330-like	P:protein homooligomerization	-
Cit.16165.1.S1_at	1	848	4.59238e-158	0.9165	amino acid permease 2 isoform 1	P:acidic amino acid transport; F:neutral amino acid transmembrane transporter activity; P:neutral amino acid transport; F:acidic amino acid transmembrane transporter activity; C:integral to membrane; F:primary active transmembrane transporter activity	-
Cit.16174.1.S1_at	1	829	6.69457e-118	0.7235	aspartic proteinase nepenthesin-2-like	P:proteolysis; F:aspartic-type endopeptidase activity
Cit.162.1.S1_x_at	1	453	1.71655e-05	0.6333	dna binding protein	-
Cit.1620.1.S1_s_at	3	588	4.60676e-63	0.911	methionine gamma-lyase-like	F:pyridoxal phosphate binding; F:cystathionine gamma-synthase activity; P:methionine catabolic process via 2-oxobutanoate; P:one-carbon metabolic process; F:methionine gamma-lyase activity; C:cytosol; P:protein homotetramerization	EC:2.5.1.48; EC:4.4.1.11
Cit.1621.1.S1_at	3	1704	0	0.89	methionine gamma-lyase-like	C:cytosol; F:methionine gamma-lyase activity; P:one-carbon metabolic process; P:methionine catabolic process via 2-oxobutanoate; P:cellular response to water deprivation; P:protein homotetramerization; P:cellular response to sulfate starvation; F:pyridoxal phosphate binding; F:cystathionine gamma-synthase activity	EC:4.4.1.11; EC:2.5.1.48
Cit.16250.1.S1_at	2	823	7.53653e-77	0.709	uncharacterized loc101221808	P:nucleotide biosynthetic process; P:biological_process; C:nucleus
Cit.16287.1.S1_at	3	1284	7.06689e-174	0.7315	phenylcoumaran benzylic ether reductase	-
Cit.16301.1.S1_at	2	714	1.40535e-122	0.8565	tryptophan decarboxylase	F:pyridoxal phosphate binding; P:cellular amino acid metabolic process; F:aromatic-L-amino-acid decarboxylase activity	EC:4.1.1.28
Cit.1633.1.S1_x_at	4	712	8.08736e-47	0.8115	gata transcription factor 9-like	F:zinc ion binding; P:seed germination; P:circadian rhythm; F:sequence-specific DNA binding; F:sequence-specific DNA binding transcription factor activity; P:positive regulation of transcription, DNA-dependent; C:nucleus	-
Cit.16347.1.S1_at	2	839	2.80279e-85	0.782	ede1_arath ame: full=protein endosperm defective 1 ame: full=protein embryo defective 3116 ame: full=qwrf motif-containing protein 5	P:endosperm development; P:nucleolus organization; P:cytokinesis by cell plate formation; P:histone H3-K9 methylation; C:nuclear microtubule; P:sepal formation; P:spindle assembly; P:chromatin silencing; C:cytoplasm; F:microtubule binding; P:leaf morphogenesis; P:petal formation; P:histone phosphorylation; P:endosperm cellularization; P:nuclear division	-
Cit.16390.1.S1_at	3	712	6.63018e-140	0.812	btb poz domain-containing protein at3g56230-like	P:xylan biosynthetic process; P:glucuronoxylan metabolic process; C:nucleus	-
Cit.16394.1.S1_at	4	941	3.45688e-168	0.9445	peroxidase 72-like	F:heme binding; F:metal ion binding; F:peroxidase activity; P:oxidation-reduction process; P:response to oxidative stress	EC:1.11.1.7
Cit.16413.1.S1_at	1	1005	5.80336e-23	0.5915	transcription factor sox-30-like	-
Cit.16433.1.S1_at	2	663	8.23403e-35	0.6795	protein downstream neighbor of son homolog	P:DNA metabolic process; P:single-organism process; P:macromolecule methylation	-
Cit.16444.1.S1_at	1	992	0	0.848	serine carboxypeptidase-like 40-like	F:serine-type carboxypeptidase activity; P:proteolysis	EC:3.4.16.0
Cit.16483.1.S1_at	2	1593	0	0.813	g2 mitotic-specific cyclin-1-like	P:mitosis; P:regulation of cyclin-dependent protein serine/threonine kinase activity; F:protein kinase binding; C:nucleus; P:cell division	-
Cit.16510.1.S1_at	1	777			---NA---	-
Cit.16520.1.S1_at	2	1064	7.74365e-156	0.8555	wd-40 repeat-containing protein msi4-like	C:nucleolus; F:metal ion binding; P:trichome morphogenesis; P:flower development; P:leaf morphogenesis; P:unidimensional cell growth; P:histone acetylation; F:histone acetyltransferase activity; C:cytoplasm	EC:2.3.1.48
Cit.16523.1.S1_s_at	1	968	2.09423e-119	0.586	nhl domain-containing protein	P:cellular component organization	-
Cit.16548.1.S1_at	2	1052	2.79071e-83	0.6575	replication protein a 70 kda dna-binding subunit-like	P:DNA replication; F:nucleic acid binding	-
Cit.16583.1.S1_at	1	1265	1.15875e-117	0.696	probable s-adenosylmethionine-dependent methyltransferase at5g37990	-
Cit.16594.1.S1_at	2	1119	0	0.844	gamma-glutamyl transpeptidase 1	P:response to fructose stimulus; P:negative regulation of defense response; P:photorespiration; P:response to wounding; P:hydrogen peroxide catabolic process; C:apoplast; F:L-alanine:2-oxoglutarate aminotransferase activity; P:water transport; C:membrane; P:systemic acquired resistance, salicylic acid mediated signaling pathway; C:plant-type cell wall; F:gamma-glutamyltransferase activity; C:vacu…	EC:2.6.1.2; EC:2.3.2.2; EC:2.6.1.44; EC:2.6.1.4; EC:2.3.2.15
Cit.16608.1.S1_at	1	518	2.79973e-56	0.908	trichome birefringence-like 19	-
Cit.16639.1.S1_at	2	1042	3.90692e-28	0.5325	PREDICTED: uncharacterized protein LOC100251578	C:cytoplasm; P:sepal formation; P:petal formation
Cit.16661.1.S1_at	4	1224	9.50971e-72	0.668	golgin subfamily a member	F:molecular_function; P:response to ethylene stimulus; P:biological_process
Cit.16671.1.S1_at	2	534	2.55789e-43	0.9425	syntaxin-related protein knolle-like	P:cytokinesis by cell plate formation; P:vesicle-mediated transport; C:cell plate; P:spindle assembly; C:plasmodesma; P:acetyl-CoA metabolic process; F:SNAP receptor activity; P:cellular membrane fusion; C:endomembrane system; P:response to cyclopentenone; P:intracellular protein transport; P:cell proliferation; C:membrane; C:phragmoplast; P:sterol biosynthetic process	-
Cit.16690.1.S1_at	1	658	4.13156e-114	0.7415	transmembrane protein 45b	F:molecular_function; C:integral to membrane; P:biological_process
Cit.16699.1.S1_at	2	699	6.45967e-39	0.889	inflorescence meristem receptor-like kinase 2 isoform 1	F:cyclin-dependent protein serine/threonine kinase activity; P:protein phosphorylation; F:ATP binding; F:2-alkenal reductase [NAD(P)] activity; C:integral to membrane; P:oxidation-reduction process	EC:2.7.11.22; EC:1.3.1.74
Cit.16802.1.S1_at	2	610	1.18008e-16	0.8315	abnormal spindle-like microcephaly-associated protein homolog	P:microtubule cytoskeleton organization; P:methylation-dependent chromatin silencing; P:RNA interference; P:chromatin silencing by small RNA; P:regulation of DNA replication; P:cytokinesis by cell plate formation; P:histone H3-K9 methylation; P:cell proliferation; P:sepal formation; P:DNA methylation; P:regulation of cell cycle; P:petal formation; P:DNA replication initiation; F:calmodulin bindin…	-
Cit.16807.1.S1_at	3	688	2.07907e-89	0.9395	gibberellin receptor gid1b-like	P:metabolic process; F:hydrolase activity	-
Cit.16821.1.S1_at	2	1106	2.75561e-129	0.6525	n-acetyltransferase esco2-like	P:mitotic sister chromatid segregation; P:root development; P:embryo sac development; P:leaf phyllotactic patterning; F:acetyltransferase activity; P:double-strand break repair via homologous recombination; P:establishment of meiotic sister chromatid cohesion; P:anther development; C:nucleus; P:embryo development	-
Cit.16845.1.S1_at	2	708	2.63474e-109	0.7035	ethylene-responsive transcription factor 12-like	P:regulation of cellular process; P:transcription, DNA-dependent	-
Cit.16903.1.S1_x_at	1	453	2.28541e-05	0.6333	dna binding protein	-
Cit.16956.1.S1_x_at	1	406	6.61623e-26	0.7942	metallothionein-like protein	P:regulation of plant-type hypersensitive response; F:copper ion binding; P:response to fructose stimulus; P:response to salt stress; P:auxin polar transport; P:growth; P:positive regulation of flavonoid biosynthetic process; P:regulation of cell size; P:root morphogenesis; P:protein targeting to membrane; P:water transport; P:response to cadmium ion; P:cellular copper ion homeostasis; P:pattern …	-
Cit.16960.1.S1_x_at	3	455	4.63334e-09	0.935	hypothetical protein CICLE_v10006385mg	-
Cit.17018.1.S1_s_at	3	654	1.67277e-09	0.6444	PREDICTED: uncharacterized protein LOC100255988	-
Cit.17027.1.S1_s_at	4	2882	0	0.7435	homeodomain-like superfamily protein isoform 1	F:binding	-
Cit.17048.1.S1_at	1	873	1.7516e-81	0.657	nucleic acid binding	F:metal ion binding
Cit.1707.1.S1_s_at	3	1315	0	0.821	upf0496 protein 4-like	-
Cit.17090.1.S1_s_at	3	1400	6.41215e-110	0.883	nac domain protein nac2	P:multidimensional cell growth; P:regulation of transcription, DNA-dependent; P:flower development; P:innate immune response; P:response to bacterium; F:DNA binding; F:sequence-specific DNA binding transcription factor activity; P:leaf senescence; C:nucleus	-
Cit.17124.1.S1_at	4	868	4.09838e-92	0.7475	ethylene-responsive element binding factor	P:cellular response to oxygen-containing compound; P:ethylene mediated signaling pathway; P:response to chitin; P:regulation of transcription, DNA-dependent; P:regulation of programmed cell death; P:response to jasmonic acid stimulus; F:DNA binding; P:response to abiotic stimulus; P:immune system process; F:sequence-specific DNA binding transcription factor activity; P:response to abscisic acid s…	-
Cit.17124.1.S1_s_at	1	868	4.09838e-92	0.7475	ethylene-responsive element binding factor	P:cellular response to oxygen-containing compound; P:ethylene mediated signaling pathway; P:response to chitin; P:regulation of transcription, DNA-dependent; P:regulation of programmed cell death; P:response to jasmonic acid stimulus; F:DNA binding; P:response to abiotic stimulus; P:immune system process; F:sequence-specific DNA binding transcription factor activity; P:response to abscisic acid s…	-
Cit.17142.1.S1_s_at	3	963	6.81568e-107	0.601	ethylene-responsive transcription factor	P:regulation of cellular process; P:transcription, DNA-dependent	-
Cit.17149.1.S1_s_at	3	1084	1.00399e-28	0.5705	histidine kinase 1-like	F:transferase activity, transferring phosphorus-containing groups; P:signal transduction	-
Cit.17157.1.S1_s_at	4	619	2.28577e-62	0.8225	protochlorophyllide-dependent translocon component chloroplastic-like	F:metal ion binding; F:2 iron, 2 sulfur cluster binding; P:oxidation-reduction process; F:chlorophyllide a oxygenase [overall] activity	EC:1.14.13.122
Cit.17187.1.S1_at	3	821	8.12773e-15	0.7315	conserved hypothetical protein	P:intracellular signal transduction; P:anaerobic respiration; P:response to chitin; P:respiratory burst involved in defense response; P:ethylene mediated signaling pathway; C:endoplasmic reticulum; P:abscisic acid mediated signaling pathway	-
Cit.17223.1.S1_s_at	2	626	2.52545e-53	0.742	uveal autoantigen with coiled-coil domains and ankyrin repeats isoform 1	-
Cit.17240.1.S1_s_at	1	339	1.22652e-20	0.9075	trichome birefringence-like 41	-
Cit.17241.1.S1_at	1	1290	0	0.8205	protein trichome birefringence-like 41	C:extracellular region; C:chloroplast	-
Cit.17243.1.S1_at	3	503	1.13071e-43	0.5705	protein	-
Cit.17266.1.S1_at	4	873	1.8814e-128	0.808	sesquiterpene synthase	F:sesquiterpene synthase activity; P:geranyl diphosphate metabolic process; F:magnesium ion binding	-
Cit.1729.1.S1_s_at	3	950	1.46591e-131	0.7875	probable pectinesterase pectinesterase inhibitor 54-like	P:cell wall modification; C:cell wall; F:pectinesterase activity; F:aspartyl esterase activity; F:enzyme inhibitor activity; P:negative regulation of catalytic activity; P:pectin catabolic process	EC:3.1.1.11
Cit.17300.1.S1_at	4	884	3.34296e-105	0.746	predicted protein	-
Cit.17300.1.S1_s_at	4	884	3.35142e-105	0.746	predicted protein	-
Cit.17304.1.S1_at	1	598	1.14655e-18	0.97	hypothetical protein CICLE_v10017313mg	-
Cit.17310.1.S1_s_at	3	1271	0	0.848	probable xyloglucan endotransglucosylase hydrolase protein 30-like	F:hydrolase activity, hydrolyzing O-glycosyl compounds; P:cellular glucan metabolic process; C:apoplast; C:cell wall; F:xyloglucan:xyloglucosyl transferase activity	EC:3.2.1.0; EC:2.4.1.207
Cit.17322.1.S1_at	4	696	1.17611e-60	0.8965	histone h2ax-like	C:nucleosome; C:nucleolus; F:DNA binding; P:nucleosome assembly; F:protein heterodimerization activity	-
Cit.17322.1.S1_s_at	4	696	1.17314e-60	0.8965	histone h2ax-like	C:nucleosome; C:nucleolus; F:DNA binding; P:nucleosome assembly; F:protein heterodimerization activity	-
Cit.17342.1.S1_at	3	786	2.47505e-72	0.815	chorismate mutase	P:chorismate metabolic process; F:chorismate mutase activity; P:aromatic amino acid family biosynthetic process; C:chloroplast; C:cytosol	EC:5.4.99.5
Cit.17360.1.S1_s_at	3	459	3.38393e-06	0.6975	hypothetical protein POPTR_0016s05270g	-
Cit.17366.1.S1_at	4	829			---NA---	-
Cit.17370.1.S1_at	1	811			---NA---	-
Cit.17377.1.S1_at	4	603			---NA---	-
Cit.17388.1.S1_at	3	776	9.01266e-108	0.653	bon1-associated protein 2-like	-
Cit.17409.1.S1_at	3	754	3.90916e-13	0.81	myb domain class transcription factor	-
Cit.17416.1.S1_at	3	645	2.68852e-97	0.625	hypothetical protein CICLE_v10009750mg	-
Cit.17445.1.S1_at	1	715	1.38023e-108	0.72	phosphatidylinositol 4-phosphate 5-kinase 4-like	F:molecular_function; P:biological_process; C:cellular_component
Cit.17449.1.S1_at	1	716	2.53631e-99	0.8265	monogalactosyldiacylglycerol synthase chloroplastic-like	P:fatty acid metabolic process; F:1,2-diacylglycerol 3-beta-galactosyltransferase activity; P:galactolipid biosynthetic process; P:negative regulation of transcription, DNA-dependent; C:chloroplast outer membrane; P:cellular response to phosphate starvation; F:carbohydrate binding; P:lipid glycosylation	EC:2.4.1.46
Cit.17450.1.S1_at	3	566	1.50329e-07	0.76	arabinogalactan peptide 22-like	-
Cit.17450.1.S1_s_at	3	566	1.50329e-07	0.76	arabinogalactan peptide 22-like	-
Cit.17452.1.S1_at	2	832	1.97549e-115	0.7805	iq-domain 14 isoform 1	-
Cit.17455.1.S1_s_at	1	638	6.94888e-89	0.819	cycloartenol synthase 1 isoform 1	P:carotenoid biosynthetic process; P:phosphatidylglycerol biosynthetic process; P:sterol biosynthetic process; P:unsaturated fatty acid biosynthetic process; C:vacuole; P:isopentenyl diphosphate biosynthetic process, mevalonate-independent pathway; P:negative regulation of transcription, DNA-dependent; P:chlorophyll biosynthetic process; P:pollen development; F:cycloartenol synthase activity; P:p…	EC:5.4.99.8
Cit.17510.1.S1_at	2	1121	0	0.9325	succinyl- ligase	F:copper ion binding; C:mitochondrion; F:ATP citrate synthase activity; P:pyrimidine ribonucleotide biosynthetic process; P:protein targeting to mitochondrion; F:succinate-CoA ligase (ADP-forming) activity; F:succinate-CoA ligase (GDP-forming) activity; F:cofactor binding	EC:2.3.3.8; EC:6.2.1.5; EC:6.2.1.4
Cit.17511.1.S1_at	1	766	3.60853e-100	0.7885	disease resistance protein at3g14460-like	-
Cit.17516.1.S1_at	2	712	0.000120393	0.495	hsp20-like chaperone	P:protein oligomerization; C:cytoplasm; P:response to salt stress; P:protein folding; P:response to osmotic stress; P:response to heat; P:response to stress; P:response to copper ion; P:response to cadmium ion; P:response to arsenic-containing substance; P:response to hydrogen peroxide; P:response to ethanol
Cit.17541.1.S1_at	1	763	3.86142e-18	0.82	hypothetical protein CICLE_v10012969mg	-
Cit.17545.1.S1_at	3	659	1.83604e-94	0.8675	spotted leaf	F:ubiquitin-protein ligase activity; C:ubiquitin ligase complex; P:protein ubiquitination	EC:6.3.2.19
Cit.17558.1.S1_at	1	500	3.3955e-14	0.8147	vq motif-containing protein	-
Cit.17559.1.S1_s_at	1	665	1.59818e-71	0.8095	yippee family zinc-binding isoform 1	-
Cit.17560.1.S1_at	1	713	1.04072e-67	0.822	conserved hypothetical protein	C:chloroplast	-
Cit.17596.1.S1_s_at	3	827	5.56429e-08	0.5123	atpase aaa containing von willebrand factor type a domain-like protein	-
Cit.17596.1.S1_x_at	3	827	5.57276e-08	0.5123	atpase aaa containing von willebrand factor type a domain-like protein	-
Cit.17690.1.S1_at	3	517	1.13108e-08	0.67	dna binding protein	-
Cit.17724.1.S1_s_at	3	985	3.23107e-162	0.917	xyloglucan endotransglucosylase hydrolase family protein	F:hydrolase activity, hydrolyzing O-glycosyl compounds; P:cellular glucan metabolic process; C:apoplast; C:cell wall; F:xyloglucan:xyloglucosyl transferase activity	EC:3.2.1.0; EC:2.4.1.207
Cit.1775.1.S1_s_at	4	1297	0	0.901	galactinol synthase	F:metal ion binding; C:cytoplasm; F:inositol 3-alpha-galactosyltransferase activity; P:galactose metabolic process	EC:2.4.1.123
Cit.17757.1.S1_at	3	716	3.49731e-116	0.916	disease resistance response protein 206-like	-
Cit.1779.1.S1_at	1	613	3.13843e-67	0.8495	small heat shock protein	C:cytoplasm; P:protein folding; P:response to high light intensity; P:response to endoplasmic reticulum stress; P:heat acclimation; P:response to hydrogen peroxide	-
Cit.17803.1.S1_at	1	661			---NA---	-
Cit.17838.1.S1_s_at	1	650	3.75542e-82	0.707	hypothetical protein CICLE_v10016522mg	-
Cit.17845.1.S1_at	3	1248			---NA---	-
Cit.17845.1.S1_s_at	3	1248			---NA---	-
Cit.17882.1.S1_s_at	4	596	1.96194e-54	0.9045	zinc finger protein constans-like 2	F:zinc ion binding; C:intracellular	-
Cit.17888.1.S1_s_at	1	2469	0	0.8395	probable beta-d-xylosidase 7-like	P:regulation of meristem growth; C:plant-type cell wall; P:carbohydrate metabolic process; C:plasmodesma; C:chloroplast; C:apoplast; F:beta-glucosidase activity	EC:3.2.1.21
Cit.17898.1.S1_s_at	1	281			---NA---	-
Cit.17907.1.S1_at	1	1173	0	0.7095	burp domain-containing protein 3-like	-
Cit.17961.1.S1_s_at	1	558	2.14058e-49	0.7745	uncharacterized loc101218677	-
Cit.17981.1.S1_s_at	2	1227	0	0.932	beta-cyanoalanine synthase	P:response to fructose stimulus; P:hydrogen peroxide catabolic process; P:water transport; P:detoxification of nitrogen compound; P:root hair cell development; P:isopentenyl diphosphate biosynthetic process, mevalonate-independent pathway; P:response to salt stress; F:transferase activity; C:chloroplast; F:cysteine synthase activity; P:hyperosmotic response; F:L-3-cyanoalanine synthase activity; …	EC:2.5.1.47; EC:4.4.1.9
Cit.17986.1.S1_s_at	1	850	1.12437e-53	0.8695	serine carboxypeptidase-like 48-like	F:serine-type carboxypeptidase activity; P:proteolysis	EC:3.4.16.0
Cit.18001.1.S1_x_at	2	1624	0	0.861	tyrosine dopa decarboxylase	F:pyridoxal phosphate binding; F:tyrosine decarboxylase activity; P:cellular amino acid metabolic process; F:aromatic-L-amino-acid decarboxylase activity	EC:4.1.1.25; EC:4.1.1.28
Cit.18006.1.S1_at	3	1231	2.48916e-145	0.842	stem-specific protein tsjt1-like	P:systemic acquired resistance, salicylic acid mediated signaling pathway; P:regulation of hydrogen peroxide metabolic process; C:plasmodesma; C:plasma membrane; F:protein binding; P:response to hypoxia; C:nucleus; C:cytosol	-
Cit.18007.1.S1_at	1	599			---NA---	-
Cit.18013.1.S1_at	2	847	2.95177e-72	0.841	early nodulin-like protein 1-like	F:copper ion binding; F:electron carrier activity	-
Cit.18015.1.S1_x_at	1	557	9.21328e-61	0.6869	protein	-
Cit.18023.1.S1_at	1	881	4.47168e-111	0.9365	amino acid permease	P:regulation of plant-type hypersensitive response; P:basic amino acid transport; C:integral to membrane; P:ammonium transport; P:amino acid import; F:amino acid transmembrane transporter activity; P:nucleotide transport; P:protein targeting to membrane; P:cellular membrane fusion; P:negative regulation of programmed cell death; P:ER to Golgi vesicle-mediated transport; P:regulation of ion transp…	-
Cit.18027.1.S1_at	1	462	2.65173e-40	0.7375	methionyl-trna synthetase	-
Cit.18045.1.S1_s_at	3	658	3.26148e-112	0.725	ap2 erf domain-containing transcription factor	F:sequence-specific DNA binding transcription factor activity; F:DNA binding; C:nucleus; P:regulation of transcription, DNA-dependent	-
Cit.18057.1.S1_s_at	3	548	1.54426e-80	0.5458	hypothetical protein CICLE_v10009935mg	C:mitochondrion; F:molecular_function; P:biological_process; P:response to brassinosteroid stimulus; P:pollen tube growth; P:cellular process involved in reproduction; P:plant-type cell wall modification; P:pollen tube development
Cit.18059.1.S1_s_at	4	617	5.80116e-29	0.6635	predicted protein	-
Cit.18114.1.S1_at	1	525			---NA---	-
Cit.18120.1.S1_at	3	744	9.23401e-34	0.7585	oxidative stress isoform 1	-
Cit.18134.1.S1_at	1	582	4.75639e-60	0.7033	hypothetical protein CICLE_v10002876mg	-
Cit.18157.1.S1_at	1	210			---NA---	-
Cit.1816.1.S1_s_at	1	900	1.36793e-124	0.832	ribulose bisphosphate carboxylase small chloroplastic-like	F:ribulose-bisphosphate carboxylase activity; F:monooxygenase activity; P:photorespiration; P:oxidation-reduction process; C:plastid; P:photosynthesis; P:carbon fixation	EC:4.1.1.39
Cit.18168.1.S1_at	3	390	1.64374e-05	0.67	hypothetical protein PRUPE_ppa014066mg	-
Cit.1819.1.S1_s_at	1	760	7.69837e-84	0.6445	nucleic acid binding	F:metal ion binding
Cit.18191.1.S1_at	3	625	2.3976e-60	0.7145	hypothetical protein CICLE_v10017232mg	-
Cit.18192.1.S1_at	1	554	1.06372e-72	0.69	to encode a pr belongs to the plant thionin family with the following members:	-
Cit.18193.1.S1_at	3	717	1.46794e-120	0.96	probable beta- -xylosyltransferase irx10l-like	C:Golgi apparatus; P:secondary cell wall biogenesis; P:glucuronoxylan biosynthetic process; F:glucuronoxylan glucuronosyltransferase activity; C:membrane	-
Cit.1820.1.S1_at	1	923	1.34842e-94	0.668	nucleic acid binding	F:metal ion binding
Cit.18230.1.S1_at	4	504	1.79809e-30	0.76	encodes a root meristem growth belongs to a family of functionally redundant ous peptides that are	-
Cit.18264.1.S1_at	2	141			---NA---	-
Cit.18282.1.S1_at	1	351			---NA---	-
Cit.18282.1.S1_s_at	1	351			---NA---	-
Cit.18395.1.S1_s_at	3	143			---NA---	-
Cit.18396.1.S1_s_at	4	116			---NA---	-
Cit.18398.1.S1_at	3	536	9.09313e-15	0.714	Uncharacterized protein TCM_022188	-
Cit.18425.1.S1_at	1	561	1.19085e-67	0.951	abc transporter b family member 15-like	P:transmembrane transport; F:xenobiotic-transporting ATPase activity; C:integral to membrane; P:ATP catabolic process; F:ATP binding	EC:3.6.3.44
Cit.1843.1.S1_at	1	750			---NA---	-
Cit.18430.1.S1_s_at	1	411			---NA---	-
Cit.18453.1.S1_at	1	618	3.07885e-24	0.785	hypothetical protein CICLE_v10022800mg	-
Cit.18469.1.S1_at	1	578	8.99733e-17	0.546	hypothetical protein POPTR_0022s00250g, partial	P:biological_process
Cit.18482.1.S1_s_at	3	560	1.4311e-10	0.672	cystm1 family protein a-like isoform x1	P:response to chitin; F:molecular_function; P:biological_process
Cit.18491.1.S1_at	3	174			---NA---	-
Cit.18522.1.S1_at	1	264			---NA---	-
Cit.18541.1.S1_at	1	530	6.60525e-30	0.8805	tyrosine decarboxylase	F:pyridoxal phosphate binding; F:tyrosine decarboxylase activity; P:cellular amino acid metabolic process; F:aromatic-L-amino-acid decarboxylase activity	EC:4.1.1.25; EC:4.1.1.28
Cit.18572.1.S1_at	3	235	1.23571e-24	0.793	hypothetical protein CICLE_v10015945mg	C:nucleus	-
Cit.18581.1.S1_s_at	1	473	3.10766e-38	0.87	pectinesterase 44	F:pectinesterase activity; P:cell wall modification; C:extracellular region; C:plant-type cell wall; F:aspartyl esterase activity	EC:3.1.1.11
Cit.1861.1.S1_s_at	3	1018	1.31717e-145	0.712	late embryogenesis abundant hydroxyproline-rich glycoprotein	C:plasmodesma; C:plasma membrane	-
Cit.18649.1.S1_at	4	366	1.44463e-28	0.934	gaba transporter 1-like	F:gamma-aminobutyric acid transmembrane transporter activity; P:defense response; F:ADP binding; C:integral to membrane; P:gamma-aminobutyric acid transport	-
Cit.1866.1.S1_at	3	1099			---NA---	-
Cit.1866.1.S1_s_at	3	1099			---NA---	-
Cit.18662.1.S1_at	1	615	8.81952e-27	0.8845	o-glucosyltransferase rumi homolog	-
Cit.18673.1.S1_at	3	629	2.60252e-23	0.714	ap2 erf domain-containing transcription factor	P:transcription, DNA-dependent	-
Cit.18677.1.S1_s_at	3	265			---NA---	-
Cit.1868.1.S1_s_at	4	626			---NA---	-
Cit.18689.1.S1_s_at	1	277			---NA---	-
Cit.1869.1.S1_at	4	800			---NA---	-
Cit.18719.1.S1_at	1	444	1.73174e-24	0.926	monothiol glutaredoxin-s2-like	P:cell redox homeostasis; C:cytoplasm; F:electron carrier activity; F:protein disulfide oxidoreductase activity; F:arsenate reductase (glutaredoxin) activity	EC:1.20.4.1
Cit.18744.1.S1_at	1	490	1.778e-09	0.6785	(+)-gamma-cadinene synthase-like	-
Cit.18852.1.S1_at	1	493	3.74195e-33	0.787	auxin-induced protein 5ng4	C:membrane	-
Cit.18912.1.S1_x_at	3	326	6.5863e-09	0.8675	germin-like protein subfamily 1 member 7	C:extracellular region; F:manganese ion binding; F:nutrient reservoir activity	-
Cit.1898.1.S1_at	1	933	1.03849e-118	0.895	fiber protein fb34	-
Cit.19019.1.S1_at	1	603	6.41104e-16	0.7763	r2r3-myb transcription	F:DNA binding; F:chromatin binding	-
Cit.19022.1.S1_at	3	436	1.27724e-10	0.755	hypothetical protein	-
Cit.19040.1.S1_s_at	2	548	5.58081e-25	0.863	histone acetyltransferase type b catalytic subunit-like	P:histone H4 acetylation; P:DNA-dependent DNA replication; F:H4 histone acetyltransferase activity; P:floral organ formation; C:cytosol; P:regulation of flower development; C:nucleus; P:chromatin silencing at telomere	-
Cit.19042.1.S1_at	2	478	2.49909e-62	0.83	eugenol synthase 1-like	-
Cit.19105.1.S1_at	3	399	1.08554e-12	0.815	ethylene-responsive transcription	F:sequence-specific DNA binding transcription factor activity; F:DNA binding; C:nucleus; P:regulation of transcription, DNA-dependent	-
Cit.1919.1.S1_s_at	2	1536	0	0.96	tubulin beta-1 chain-like	P:cytoskeleton organization; P:gluconeogenesis; C:vacuole; C:tubulin complex; P:response to salt stress; P:proteasomal protein catabolic process; F:GTP binding; C:cell wall; P:GTP catabolic process; C:Golgi apparatus; C:nucleolus; C:microtubule; P:protein polymerization; P:response to cadmium ion; F:GTPase activity; P:microtubule-based movement; C:plasma membrane; F:structural constituent of cyto…	-
Cit.19202.1.S1_at	2	483	2.88923e-24	0.6365	platz transcription factor family protein	F:zinc ion binding; P:biological_process; C:nucleus
Cit.19261.1.S1_at	1	645	2.50606e-52	0.7145	probable lrr receptor-like serine threonine-protein kinase at3g47570-like	F:kinase activity; P:metabolic process	-
Cit.1928.1.S1_s_at	3	1473	0	0.772	epidermis-specific secreted glycoprotein ep1-like	P:recognition of pollen
Cit.193.1.S1_s_at	1	880	3.38738e-112	0.8795	probable pectinesterase pectinesterase inhibitor 34-like	P:cell wall modification; C:cell wall; F:pectinesterase activity; F:aspartyl esterase activity; F:enzyme inhibitor activity; P:negative regulation of catalytic activity; P:pectin catabolic process	EC:3.1.1.11
Cit.19313.1.S1_at	1	498			---NA---	-
Cit.19314.1.S1_at	2	464	8.29452e-16	0.7967	microtubule-associated protein spiral2-like	P:cytokinesis; P:regulation of cell cycle; P:regulation of flower development; P:histone H3-K9 methylation; P:microtubule-based process; P:DNA replication initiation; P:methylation-dependent chromatin silencing; P:chromatin silencing by small RNA; P:cell proliferation; P:regulation of DNA replication; C:cytoplasm	-
Cit.1933.1.S1_at	2	766	5.76945e-65	0.984	histone h2a	P:RNA methylation; C:nucleosome; C:nucleolus; F:DNA binding; P:nucleosome assembly; F:protein heterodimerization activity; P:cell proliferation	-
Cit.19333.1.S1_s_at	1	434	2.51656e-11	0.8671	uncharacterized loc101203522	P:mRNA modification; P:chloroplast relocation; P:stomatal complex morphogenesis; P:pentose-phosphate shunt; P:maltose metabolic process; P:starch biosynthetic process; P:positive regulation of catalytic activity	-
Cit.19339.1.S1_s_at	4	874	8.09047e-138	0.816	protein lurp-one-related 15-like	P:indoleacetic acid biosynthetic process; P:tryptophan catabolic process; P:cellular cation homeostasis; P:divalent metal ion transport; C:chloroplast; P:cellular response to nitrogen starvation	-
Cit.19346.1.S1_at	2	236			---NA---	-
Cit.1938.1.S1_at	4	724	7.91956e-76	0.9685	histone h3	C:nucleosome; P:cell proliferation; F:DNA binding; P:nucleosome assembly; C:nucleus; F:protein heterodimerization activity; C:plastid	-
Cit.19430.1.S1_at	2	364	2.79077e-24	0.7785	kinesin-like protein	P:methylation-dependent chromatin silencing; P:chromatin silencing by small RNA; P:regulation of DNA replication; P:cytokinesis by cell plate formation; P:histone H3-K9 methylation; P:regulation of G2/M transition of mitotic cell cycle; P:cell proliferation; P:spindle assembly; P:floral organ formation; C:cytoplasm; C:microtubule; F:microtubule motor activity; F:microtubule binding; P:DNA methyla…	-
Cit.19437.1.S1_at	3	860	2.79936e-142	0.7455	salicylic acid-binding protein 2	P:systemic acquired resistance, salicylic acid mediated signaling pathway; F:lipase activity; P:metabolic process; F:methyl salicylate esterase activity	-
Cit.19437.1.S1_x_at	3	860	2.80645e-142	0.7455	salicylic acid-binding protein 2	P:systemic acquired resistance, salicylic acid mediated signaling pathway; F:lipase activity; P:metabolic process; F:methyl salicylate esterase activity	-
Cit.19461.1.S1_s_at	3	401	1.06756e-35	0.7735	phytosulfokines 6-like	F:growth factor activity; P:cell proliferation; C:extracellular region
Cit.19486.1.S1_at	2	614	1.32001e-66	0.8215	transducin wd40 domain-containing protein	C:cell wall; C:nucleus; F:protein binding	-
Cit.19521.1.S1_s_at	2	614	4.40342e-68	0.7855	benzyl alcohol o-benzoyltransferase	F:taxadien-5-alpha-ol O-acetyltransferase activity	EC:2.3.1.162
Cit.19525.1.S1_at	2	179			---NA---	-
Cit.19552.1.S1_s_at	1	568	8.63189e-60	0.896	isoflavone reductase-like	F:oxidoreductase activity; P:oxidation-reduction process; C:cytoplasm	-
Cit.19609.1.S1_s_at	2	497			---NA---	-
Cit.19619.1.S1_s_at	1	759	9.6347e-76	0.5925	hypothetical protein CICLE_v10022809mg	-
Cit.19626.1.S1_at	1	439			---NA---	-
Cit.19642.1.S1_s_at	1	473			---NA---	-
Cit.1966.1.S1_s_at	2	1433	0	0.908	chalcone synthase	F:acridone synthase activity; F:naringenin-chalcone synthase activity; P:flavonoid biosynthetic process	EC:2.3.1.159; EC:2.3.1.74
Cit.19674.1.S1_s_at	1	168			---NA---	-
Cit.19716.1.S1_x_at	1	424	9.1821e-07	0.6733	dna binding protein	-
Cit.19730.1.S1_at	1	460	7.49397e-06	0.632	conserved hypothetical protein	-
Cit.19776.1.S1_at	1	540	3.58211e-87	0.915	hypothetical protein CICLE_v10013594mg	-
Cit.19785.1.S1_s_at	1	504			---NA---	-
Cit.19792.1.S1_s_at	1	179			---NA---	-
Cit.19801.1.S1_s_at	1	573	9.42052e-57	0.953	methyltransferase pmt20	C:endosome; C:trans-Golgi network; C:Golgi apparatus	-
Cit.19813.1.S1_at	1	803	5.57381e-38	0.6405	cc-nbs-lrr resistance isoform 1	-
Cit.19813.1.S1_x_at	1	803	5.57381e-38	0.6405	cc-nbs-lrr resistance isoform 1	-
Cit.19872.1.S1_s_at	2	761	3.84487e-42	0.827	gibberellin-regulated protein	-
Cit.19892.1.S1_at	1	600	4.17642e-56	0.66	hypothetical protein CICLE_v10002912mg	-
Cit.19897.1.S1_s_at	4	482	6.30606e-39	0.701	transcription factor lhy	F:binding	-
Cit.20000.1.S1_at	1	598	4.75973e-100	0.706	hypothetical protein CICLE_v10032588mg	-
Cit.20005.1.S1_at	1	647	1.24346e-22	0.91	hypothetical protein CICLE_v10024652mg	-
Cit.20011.1.S1_at	1	819	1.57305e-38	0.9105	uncharacterized wd repeat-containing	-
Cit.20071.1.S1_s_at	1	939	2.512e-154	0.893	probable polygalacturonase-like	P:carbohydrate metabolic process; C:extracellular region; C:integral to membrane; F:polygalacturonase activity	EC:3.2.1.15
Cit.20098.1.S1_at	4	272			---NA---	-
Cit.20130.1.S1_s_at	1	633	8.35234e-46	0.7795	lipid transfer protein	P:transport	-
Cit.20188.1.S1_at	1	671	8.94729e-89	0.808	protein srg1	P:single-organism metabolic process; F:oxidoreductase activity, acting on paired donors, with incorporation or reduction of molecular oxygen, 2-oxoglutarate as one donor, and incorporation of one atom each of oxygen into both donors	EC:1.14.11.0
Cit.20219.1.S1_at	1	115			---NA---	-
Cit.20225.1.S1_at	3	362	7.28274e-22	0.788	11s globulin seed storage protein 2	-
Cit.20227.1.S1_at	1	315			---NA---	-
Cit.20227.1.S1_x_at	1	315			---NA---	-
Cit.20232.1.S1_s_at	1	442	2.08843e-31	0.7745	sec14 cytosolic factor family protein phosphoglyceride transfer family protein	C:cytoplasm	-
Cit.20243.1.S1_at	4	289			---NA---	-
Cit.20252.1.S1_s_at	2	469	3.42323e-12	0.8236	PREDICTED: uncharacterized protein LOC101203814	-
Cit.20284.1.S1_at	3	678	1.15797e-82	0.929	transcription factor hbp-1b -like	F:sequence-specific DNA binding transcription factor activity; F:sequence-specific DNA binding; P:regulation of transcription, DNA-dependent	-
Cit.20412.1.S1_s_at	3	362	2.64961e-30	0.911	basic endochitinase-like protein	F:chitinase activity; P:chitin catabolic process; P:defense response; F:chitin binding; P:polysaccharide catabolic process; P:cell wall macromolecule catabolic process	EC:3.2.1.14
Cit.2042.1.S1_at	4	1371	1.97753e-103	0.854	transcription factor asg4-like	F:DNA binding; F:chromatin binding	-
Cit.20442.1.S1_at	1	135			---NA---	-
Cit.20454.1.S1_at	3	376	1.10578e-08	0.773	hypothetical protein	-
Cit.20509.1.S1_at	4	344			---NA---	-
Cit.20524.1.S1_at	1	685	6.23304e-06	0.7167	arabinogalactan protein 19	F:molecular_function; P:biological_process; C:anchored to membrane; C:plasma membrane
Cit.20561.1.S1_at	2	537			---NA---	-
Cit.20567.1.S1_at	2	423	3.8286e-22	0.7745	dvl20 rtfl1	P:shoot system development; P:regulation of cell proliferation; C:plasma membrane	-
Cit.20586.1.S1_at	1	401			---NA---	-
Cit.20598.1.S1_at	1	541	2.4135e-32	0.541	self-incompatibility s1 family protein	F:molecular_function; P:purine nucleobase transport; P:biological_process; C:extracellular region
Cit.20608.1.S1_at	1	319	1.01279e-40	0.615	dna binding	F:chromatin binding; C:nucleus; F:DNA binding
Cit.20668.1.S1_s_at	1	403	1.95927e-22	0.8385	abc transporter b family member 13-like	P:transmembrane transport; F:xenobiotic-transporting ATPase activity; C:integral to membrane; P:ATP catabolic process; F:ATP binding; F:peptide-transporting ATPase activity	EC:3.6.3.44; EC:3.6.3.43
Cit.20677.1.S1_at	3	266			---NA---	-
Cit.20682.1.S1_at	3	149			---NA---	-
Cit.20694.1.S1_s_at	1	379	9.45069e-15	1	hypothetical protein CICLE_v10007732mg	-
Cit.20717.1.S1_s_at	1	396	4.93217e-28	0.925	mitochondrial carrier	P:transmembrane transport; C:integral to membrane	-
Cit.2076.1.S1_s_at	1	1591	0	0.8375	probable glucan -beta-glucosidase a-like	F:hydrolase activity, hydrolyzing O-glycosyl compounds; F:protein binding, bridging; P:carbohydrate metabolic process; F:actin filament binding	EC:3.2.1.0
Cit.20839.1.S1_s_at	4	334			---NA---	-
Cit.20900.1.S1_at	1	687			---NA---	-
Cit.20961.1.S1_s_at	2	522	2.08179e-68	0.7655	cellulose synthase-like protein g2-like	F:cellulose synthase (UDP-forming) activity; P:cellulose biosynthetic process; C:integral to membrane	EC:2.4.1.12
Cit.20975.1.S1_s_at	2	348			---NA---	-
Cit.20993.1.S1_at	2	199			---NA---	-
Cit.21041.1.S1_at	2	590	4.90883e-12	0.524	PREDICTED: uncharacterized protein LOC100242406	-
Cit.21047.1.S1_s_at	4	280	2.99468e-28	0.8	hypothetical protein CICLE_v10009511mg	P:response to sucrose stimulus; P:response to UV-B; P:flavonoid biosynthetic process; P:galactolipid biosynthetic process; C:extracellular region; P:negative regulation of transcription, DNA-dependent; P:cellular response to phosphate starvation	-
Cit.21053.1.S1_at	2	447			---NA---	-
Cit.21060.1.S1_at	1	526			---NA---	-
Cit.21069.1.S1_at	4	655	1.70466e-50	0.895	histone-lysine n-methyltransferase ashr3	P:histone lysine methylation; F:zinc ion binding; P:gene silencing; P:regulation of flower development; F:histone-lysine N-methyltransferase activity; C:chromatin; C:nucleus	EC:2.1.1.43
Cit.21094.1.S1_s_at	1	467	3.98778e-27	0.92	dna binding protein	-
Cit.2113.1.S1_at	1	774	1.65195e-122	0.826	disease resistance response protein 206-like	-
Cit.21130.1.S1_s_at	3	310	4.13731e-12	1	hypothetical protein CICLE_v10012852mg	-
Cit.21182.1.S1_at	1	445	1.04461e-07	0.63	dna binding protein	-
Cit.21182.1.S1_s_at	1	445	1.04721e-07	0.63	dna binding protein	-
Cit.21189.1.S1_at	2	257			---NA---	-
Cit.21248.1.S1_at	1	562	5.95513e-87	0.841	nuclear transport factor 2-like	C:cytoplasm; P:protein import into nucleus; F:protein transporter activity; C:nucleus	-
Cit.21310.1.S1_s_at	3	239			---NA---	-
Cit.21401.1.S1_s_at	1	261			---NA---	-
Cit.21438.1.S1_s_at	2	588	1.25028e-25	0.5888	ap2-like ethylene-responsive transcription factor ail5-like	P:transcription, DNA-dependent; F:oxidoreductase activity; P:post-embryonic development; P:response to stimulus; P:reproductive structure development; P:regulation of cellular process; P:single-organism developmental process	-
Cit.21445.1.S1_x_at	1	437	3.56147e-07	0.6	dna binding protein	-
Cit.21476.1.S1_at	3	604			---NA---	-
Cit.21486.1.S1_x_at	1	436	2.15253e-05	0.6333	dna binding protein	-
Cit.21496.1.S1_at	2	354			---NA---	-
Cit.21552.1.S1_at	2	628	2.9894e-21	0.76	PREDICTED: uncharacterized protein LOC101203814	C:extracellular region; C:plasma membrane	-
Cit.21556.1.S1_x_at	1	422	1.53141e-05	0.6333	dna binding protein	-
Cit.21579.1.S1_s_at	1	485			---NA---	-
Cit.21592.1.S1_at	1	401	1.67835e-26	0.8356	auxin-induced protein 5ng4	C:membrane	-
Cit.21680.1.S1_at	2	404			---NA---	-
Cit.21705.1.S1_s_at	2	488	7.2654e-05	0.71	dctp pyrophosphatase	F:molecular_function; P:biological_process
Cit.21717.1.S1_at	3	348	4.36311e-63	0.9065	class 4 pathogenesis-related family protein	P:defense response to fungus; P:defense response to bacterium; F:chitin binding	-
Cit.21765.1.S1_s_at	4	165			---NA---	-
Cit.21825.1.S1_at	3	652	2.58747e-17	0.725	ethylene-responsive transcription factor erf061-like	P:transcription, DNA-dependent	-
Cit.21833.1.S1_at	1	488	9.77027e-08	0.7015	cngc5-like protein	P:single-organism transport	-
Cit.21833.1.S1_x_at	1	488	9.77027e-08	0.7015	cngc5-like protein	P:single-organism transport	-
Cit.21857.1.S1_at	1	657	5.51474e-69	0.811	spx domain-containing protein 3-like	-
Cit.21902.1.S1_at	3	573	8.04555e-50	0.8605	ring u-box domain-containing protein	F:zinc ion binding	-
Cit.21976.1.S1_s_at	1	287			---NA---	-
Cit.21988.1.S1_at	1	711	2.60576e-99	0.921	monogalactosyldiacylglycerol synthase chloroplastic-like	P:glycolipid biosynthetic process; P:lipid glycosylation; F:carbohydrate binding; F:transferase activity, transferring hexosyl groups	EC:2.4.1.0
Cit.21988.1.S1_s_at	4	711	2.22207e-90	0.9165	monogalactosyldiacylglycerol synthase chloroplastic-like	P:glycolipid biosynthetic process; P:lipid glycosylation; F:carbohydrate binding; F:transferase activity, transferring hexosyl groups	EC:2.4.1.0
Cit.22057.1.S1_s_at	2	620	3.66274e-46	0.905	peptidyl-trna hydrolase ptrhd1-like	F:protein tyrosine phosphatase activity; F:aminoacyl-tRNA hydrolase activity; P:peptidyl-tyrosine dephosphorylation	EC:3.1.3.48; EC:3.1.1.29
Cit.22070.1.S1_at	2	643	9.49189e-48	0.799	probable fructokinase-1-like	P:tRNA metabolic process; P:protein targeting to chloroplast; P:etioplast organization; P:pyrimidine ribonucleotide biosynthetic process; P:phosphorylation; F:fructokinase activity; P:chloroplast organization; C:chloroplast nucleoid; P:positive regulation of transcription, DNA-dependent; P:transcription from plastid promoter; P:rRNA processing	EC:2.7.1.4
Cit.22135.1.S1_at	3	942	2.8099e-68	0.6915	pollen ole e 1 allergen and extensin family protein	F:molecular_function; P:biological_process; C:extracellular region
Cit.22157.1.S1_at	1	603			---NA---	-
Cit.22186.1.S1_s_at	1	925	1.26095e-72	0.875	caffeoyl- o-methyltransferase	F:caffeoyl-CoA O-methyltransferase activity; F:metal ion binding; P:lignin biosynthetic process; P:methylation	EC:2.1.1.104
Cit.22187.1.S1_s_at	1	931	1.12492e-122	0.766	protein hothead-like	P:single-organism metabolic process; F:oxidoreductase activity, acting on CH-OH group of donors	-
Cit.22283.1.S1_s_at	2	806	7.24079e-57	0.728	dna-binding protein escarola-like	C:nucleus	-
Cit.22360.1.S1_at	4	816			---NA---	-
Cit.22361.1.S1_at	3	785	2.97503e-66	0.833	f-box and wd40 domain	F:myosin heavy chain kinase activity	EC:2.7.11.7
Cit.22463.1.S1_s_at	3	842	2.99375e-66	0.8785	nac domain protein nac4	P:response to water deprivation; P:regulation of transcription, DNA-dependent; F:DNA binding; P:response to abscisic acid stimulus; C:nucleus	-
Cit.22519.1.S1_s_at	2	150			---NA---	-
Cit.22550.1.S1_s_at	2	513	3.85603e-45	0.7835	basic 7s globulin 2 precursor small	F:aspartic-type endopeptidase activity; P:proteolysis	EC:3.4.23.0
Cit.22554.1.S1_at	3	434	2.34016e-08	0.645	dna binding protein	-
Cit.22609.1.S1_s_at	4	804	3.75683e-69	0.7765	interactor of constitutive active rops 1	C:plasma membrane; P:regulation of auxin polar transport; C:pollen tube tip; C:nucleus; P:auxin metabolic process	-
Cit.22629.1.S1_s_at	1	802	2.01562e-98	0.8495	serine threonine-protein kinase sapk3-like	P:protein phosphorylation; F:ATP binding; F:protein serine/threonine kinase activity	EC:2.7.11.0
Cit.22653.1.S1_at	3	506	1.0478e-46	0.7375	hypothetical protein CICLE_v10006321mg	P:jasmonic acid biosynthetic process; P:response to jasmonic acid stimulus; P:intracellular signal transduction; P:endoplasmic reticulum unfolded protein response; P:response to wounding; P:response to chitin; P:abscisic acid mediated signaling pathway; P:response to fungus	-
Cit.22706.1.S1_at	2	609	8.8478e-49	0.6265	atp binding	F:ATP binding; C:kinesin complex; F:nucleotide binding; F:minus-end-directed microtubule motor activity; F:microtubule motor activity; F:microtubule binding; P:microtubule-based movement; C:microtubule
Cit.22732.1.S1_s_at	2	714	4.11512e-50	0.7755	vacuolar protein sorting-associated protein 2 homolog 2-like	P:cytokinesis by cell plate formation; P:vesicle-mediated transport; P:histone phosphorylation; P:DNA replication; P:histone H3-K9 methylation; P:microtubule cytoskeleton organization; C:ESCRT III complex; F:protein binding; P:cell proliferation; P:DNA methylation; C:nucleus	-
Cit.22742.1.S1_at	2	536	4.29532e-26	0.7415	kda sulfur-rich protein	C:extracellular region; P:defense response	-
Cit.2275.1.S1_s_at	2	1414	0	0.8475	fatty acid desaturase	C:endoplasmic reticulum membrane; F:delta12-fatty acid dehydrogenase activity; F:oxidoreductase activity, acting on paired donors, with oxidation of a pair of donors resulting in the reduction of molecular oxygen to two molecules of water; P:unsaturated fatty acid biosynthetic process; C:integral to membrane; P:oxidation-reduction process	EC:1.14.99.33; EC:1.14.19.0
Cit.22764.1.S1_at	3	158			---NA---	-
Cit.22776.1.S1_s_at	3	793	1.30633e-72	0.9025	PREDICTED: uncharacterized protein LOC101293076	-
Cit.2285.1.S1_s_at	1	1092	1.93987e-95	0.7125	late embryogenesis abundant hydroxyproline-rich glycoprotein	C:plasmodesma; C:plasma membrane	-
Cit.22954.1.S1_x_at	1	489	1.38795e-52	0.6646	protein	-
Cit.23070.1.S1_at	2	838	3.1744e-74	0.8265	pyruvate kinase isozyme chloroplastic isoform 1	F:pyruvate kinase activity; P:phosphorylation; F:potassium ion binding; F:ATP binding; F:magnesium ion binding; P:glycolysis; C:chloroplast	EC:2.7.1.40
Cit.23140.1.S1_at	2	842			---NA---	-
Cit.23171.1.S1_x_at	3	476			---NA---	-
Cit.23227.1.S1_at	2	798	1.69309e-52	0.847	atp-dependent dna helicase ddm1-like	P:methylation-dependent chromatin silencing; P:chromatin silencing by small RNA; P:RNA interference; P:negative regulation of histone H4 acetylation; P:maintenance of chromatin silencing; P:cell proliferation; F:transferase activity; C:nucleosome; P:DNA mediated transformation; F:DNA binding; P:histone phosphorylation; P:regulation of DNA methylation; F:ATP-dependent DNA helicase activity; P:regu…	-
Cit.23310.1.S1_at	2	862	5.49657e-49	0.926	homeobox-leucine zipper protein protodermal factor 2-like	F:sequence-specific DNA binding transcription factor activity; F:sequence-specific DNA binding; C:nucleus; P:regulation of transcription, DNA-dependent	-
Cit.23423.1.S1_at	1	811	2.03701e-151	0.8925	probable leucine-rich repeat receptor-like protein kinase at2g33170-like	P:oxidation-reduction process; C:integral to membrane; F:ATP binding; P:activation of MAPKK activity; F:MAP kinase kinase kinase activity; F:2-alkenal reductase [NAD(P)] activity	EC:2.7.11.25; EC:1.3.1.74
Cit.23435.1.S1_s_at	2	618	9.19568e-47	0.8065	transcription factor as1-like	P:response to virus; P:response to gibberellin stimulus; P:polarity specification of adaxial/abaxial axis; P:response to salt stress; P:response to jasmonic acid stimulus; P:defense response to fungus; P:defense response to bacterium; P:negative regulation of transcription, DNA-dependent; P:asymmetric cell division; C:nucleolus; P:response to salicylic acid stimulus; P:regulation of innate immune…	-
Cit.23448.1.S1_s_at	1	558	4.50263e-56	0.7635	protein srg1-like	F:oxidoreductase activity	-
Cit.23451.1.S1_s_at	3	867			---NA---	-
Cit.23460.1.S1_at	2	868	2.49381e-137	0.9285	anaphase-promoting complex subunit cdc20-like	C:heterotrimeric G-protein complex; F:signal transducer activity; C:mitotic checkpoint complex; F:protein binding; P:signal transduction; P:cell division	-
Cit.23470.1.S1_s_at	1	829	7.9172e-118	0.7675	sieve element occlusion protein 1	-
Cit.23474.1.S1_at	4	519	4.30227e-53	0.9135	chlorophyll a b binding	C:membrane; F:metal ion binding; P:photosynthesis, light harvesting; C:chloroplast	-
Cit.23498.1.S1_s_at	1	565	7.79079e-64	0.9295	zinc transporter 1-like	-
Cit.23529.1.S1_at	4	618	7.34148e-102	0.754	limonene synthase	F:(R)-limonene synthase activity; F:sesquiterpene synthase activity; P:geranyl diphosphate metabolic process; F:magnesium ion binding; P:sesquiterpene biosynthetic process	EC:4.2.3.20
Cit.23565.1.S1_at	1	580	1.37961e-66	0.7415	serine threonine-protein kinase oxi1-like	P:response to oxidative stress; P:protein autophosphorylation; F:protein serine/threonine kinase activity; P:response to wounding; P:response to chitin; F:nucleotide binding; F:protein kinase binding; C:nucleus	EC:2.7.11.0
Cit.23567.1.S1_s_at	4	491	7.2546e-33	0.8975	gdp-mannose-dependent alpha-mannosyltransferase-like	F:transferase activity, transferring glycosyl groups; P:biosynthetic process	-
Cit.23585.1.S1_at	3	715	5.43263e-58	0.8795	desiccation protectant protein lea14-like protein	P:response to desiccation	-
Cit.23659.1.S1_at	1	803	4.78571e-119	0.844	e3 ubiquitin-protein ligase lin-1-like	F:nucleotide binding; C:chloroplast	-
Cit.23669.1.S1_at	2	785	2.89443e-72	0.6605	125 kda kinesin-related	C:protein complex; C:cytoskeletal part; F:nucleotide binding; C:microtubule cytoskeleton	-
Cit.23687.1.S1_s_at	1	678	1.0273e-15	0.95	hypothetical protein CICLE_v10025613mg	-
Cit.23702.1.S1_at	1	823	2.25925e-81	0.651	gata transcription factor 22-like	P:regulation of transcription, DNA-dependent; F:sequence-specific DNA binding; F:zinc ion binding; F:sequence-specific DNA binding transcription factor activity
Cit.23704.1.S1_at	1	694	7.33699e-37	0.6895	aspartyl protease family protein	P:defense response to bacterium; P:regulation of salicylic acid metabolic process; P:regulation of hydrogen peroxide metabolic process; F:aspartic-type endopeptidase activity; P:proteolysis; C:apoplast	EC:3.4.23.0
Cit.23780.1.S1_s_at	1	666	3.61768e-101	0.716	leucine-rich repeat family protein	C:plasma membrane; C:chloroplast; P:cellular response to nitrogen starvation	-
Cit.23911.1.S1_at	1	749	1.1975e-134	0.8195	hypothetical protein CICLE_v10000431mg	-
Cit.23912.1.S1_s_at	3	760	2.65988e-61	0.777	protein binding	C:exocyst; P:exocytosis	-
Cit.23947.1.S1_at	3	701	4.2711e-96	0.905	growth regulator	C:Golgi apparatus; F:transferase activity, transferring glycosyl groups	-
Cit.2399.1.S1_s_at	3	512	1.09185e-15	0.7085	thaumatin-like protein	-
Cit.23994.1.S1_s_at	4	735	2.56922e-55	0.6465	anthocyanin 5-aromatic	F:transferase activity, transferring acyl groups	-
Cit.24048.1.S1_at	2	804	7.59883e-62	0.64	serine arginine repetitive matrix protein 2-like	-
Cit.2413.1.S1_at	1	1088	0	0.8995	carbonic chloroplastic-like isoform 1	F:zinc ion binding; F:carbonate dehydratase activity; P:carbon utilization	EC:4.2.1.1
Cit.2413.1.S1_s_at	1	1088	0	0.8995	carbonic chloroplastic-like isoform 1	F:zinc ion binding; F:carbonate dehydratase activity; P:carbon utilization	EC:4.2.1.1
Cit.24193.1.S1_at	4	778	1.97457e-75	0.8885	trehalose-phosphate phosphatase-like protein	C:nucleus; F:trehalose-phosphatase activity; P:trehalose biosynthetic process	EC:3.1.3.12
Cit.24228.1.S1_s_at	1	802	3.39546e-92	0.756	nad -binding rossmann-fold superfamily protein	-
Cit.24237.1.S1_s_at	4	711	1.69556e-49	0.805	dof zinc finger	F:DNA binding; P:regulation of transcription, DNA-dependent	-
Cit.24314.1.S1_s_at	2	849	2.68783e-66	0.7995	growth-regulating factor 1-like	P:regulation of transcription, DNA-dependent; F:ATP binding; F:hydrolase activity, acting on acid anhydrides, in phosphorus-containing anhydrides; C:nucleus
Cit.24378.1.S1_at	2	730	8.55025e-47	0.835	mini-chromosome maintenance complex-binding	P:mitotic cell cycle; P:gene silencing by RNA; C:chloroplast envelope; F:protein binding; P:regulation of DNA replication; P:histone H3-K9 methylation; C:nuclear replisome; P:double-strand break repair via homologous recombination; P:cell proliferation; P:trichome morphogenesis; P:DNA methylation; P:somatic cell DNA recombination; P:DNA endoreduplication; P:regulation of cell cycle; P:pollen deve…	-
Cit.24426.1.S1_s_at	4	652	1.21464e-71	0.7455	inorganic pyrophosphatase 2-like	P:metabolic process; F:phosphatase activity	EC:3.1.3.0
Cit.2443.1.S1_s_at	1	2095	0	0.772	uncharacterized loc101220016	P:cell wall biogenesis	-
Cit.24530.1.S1_at	1	631	2.19957e-57	0.7395	inosine-uridine preferring nucleoside hydrolase family protein isoform 1	-
Cit.24539.1.S1_at	1	562	3.06904e-55	0.6705	myb-related protein 1	F:chromatin binding; F:DNA binding; F:sequence-specific DNA binding transcription factor activity; C:nucleus
Cit.24549.1.S1_at	1	841	3.64019e-53	0.5795	kelch repeat	-
Cit.24663.1.S1_s_at	1	682	2.03849e-55	0.681	pollen surface protein	-
Cit.24699.1.S1_at	1	766	1.17363e-112	0.792	casp-like protein 9-like	C:extracellular region; F:protein binding; C:plasma membrane; C:integral to membrane	-
Cit.24821.1.S1_at	1	770	5.50721e-105	0.6695	multidrug resistance protein abc transporter family protein	-
Cit.24826.1.S1_s_at	3	463	9.24549e-11	0.94	hypothetical protein CICLE_v10007195mg	-
Cit.24850.1.S1_s_at	1	397	2.97487e-23	0.7785	probable xyloglucan endotransglucosylase hydrolase protein 33-like	C:integral to plasma membrane; P:plant-type cell wall modification involved in multidimensional cell growth; F:hydrolase activity, acting on glycosyl bonds; C:extracellular region	-
Cit.24938.1.S1_at	2	385	2.80063e-09	0.594	protein iq-domain 18	F:molecular_function; C:nucleus
Cit.24979.1.S1_at	3	387	1.11921e-13	0.83	ethylene-responsive element binding factor 6	-
Cit.25028.1.S1_at	3	747	1.47484e-75	0.796	u-box domain-containing protein 21-like	P:protein ubiquitination; F:ubiquitin-protein ligase activity; P:detection of molecule of fungal origin; C:ubiquitin ligase complex	EC:6.3.2.19
Cit.25038.1.S1_at	3	615	1.32895e-46	0.742	mediator of rna polymerase ii transcription subunit	C:chloroplast	-
Cit.25075.1.S1_s_at	3	378	1.12154e-71	0.808	probable peptide nitrate transporter at5g62680-like	P:transport; C:membrane; F:transporter activity	-
Cit.25108.1.S1_at	1	726	2.47382e-73	0.712	kdel motif-containing protein 1	-
Cit.25191.1.S1_s_at	1	751	5.86375e-71	0.789	aspartic proteinase nepenthesin-2	C:extracellular region; P:proteolysis; F:DNA binding; F:aspartic-type endopeptidase activity	EC:3.4.23.0
Cit.25272.1.S1_at	1	559	1.28895e-23	0.85	tpa_exp: dvl16	P:shoot system development; P:regulation of cell proliferation; C:plasma membrane	-
Cit.25290.1.S1_s_at	1	677	2.37008e-97	0.8295	ring-h2 finger protein	F:zinc ion binding	-
Cit.25299.1.S1_at	4	545	6.09814e-41	0.667	auxin response factor 17-like	P:regulation of transcription, DNA-dependent; P:response to hormone stimulus; P:transcription, DNA-dependent; C:nucleus; F:DNA binding
Cit.25369.1.S1_at	1	463	8.99923e-62	0.8645	epoxide hydrolase 4-like	P:metabolic process; F:hydrolase activity	-
Cit.25373.1.S1_s_at	1	281	7.73114e-09	0.7117	octicosapeptide phox bem1p family isoform 1	-
Cit.254.1.S1_x_at	2	1048	0	0.9695	polyubiquitin	P:protein targeting to vacuole; C:vacuole; P:response to UV-B; P:cellular protein modification process; P:ubiquitin-dependent protein catabolic process; P:vesicle-mediated transport; C:nucleus	-
Cit.25499.1.S1_at	2	982	4.43988e-119	0.783	argonaute protein group	P:histone H3-K9 demethylation; P:regulation of biological quality; P:female meiosis; P:posttranscriptional gene silencing by RNA; F:siRNA binding; P:organ development; P:microgametogenesis; P:male meiosis; C:nucleolus organizer region; P:single-organism developmental process; P:megagametogenesis; P:innate immune response; C:mitochondrion	-
Cit.25568.1.S1_at	1	935	7.55656e-69	0.643	cop1-interacting protein 7	P:carotenoid biosynthetic process; P:chlorophyll biosynthetic process; P:positive regulation of transcription, DNA-dependent; P:anthocyanin-containing compound biosynthetic process; C:plasma membrane; C:nucleus
Cit.2559.1.S1_s_at	1	1204	0	0.988	polygalacturonase-inhibiting protein	-
Cit.2561.1.S1_at	3	1673	0	0.892	hydroxycinnamoyl- shikimate quinate hydroxycinnamoyltransferase	F:shikimate O-hydroxycinnamoyltransferase activity; P:lignin biosynthetic process; F:quinate O-hydroxycinnamoyltransferase activity; F:anthranilate N-benzoyltransferase activity; P:positive regulation of flavonoid biosynthetic process; P:auxin homeostasis	EC:2.3.1.133; EC:2.3.1.99; EC:2.3.1.144
Cit.25637.1.S1_at	2	825	1.28311e-112	0.8905	chaperonin cpn60-like mitochondrial-like	P:response to cadmium ion; C:vacuolar membrane; F:ATP binding; P:protein refolding; C:mitochondrion	-
Cit.25747.1.S1_s_at	1	708	7.6674e-136	0.856	auxin-induced protein 5ng4-like	C:membrane	-
Cit.25942.1.S1_s_at	3	609	1.67556e-60	0.7195	syntaxin-24-like	-
Cit.26015.1.S1_at	2	619	3.88941e-109	0.9285	eh domain-containing protein 1-like	F:calcium ion binding; P:GTP catabolic process; F:GTPase activity; F:GTP binding	-
Cit.26059.1.S1_at	1	672	5.72782e-51	0.82	lipid binding	C:nucleus	-
Cit.26070.1.S1_at	2	267			---NA---	-
Cit.26086.1.S1_at	1	730	6.58319e-05	0.745	drought-responsive family protein	-
Cit.26087.1.S1_s_at	2	642	3.82271e-60	0.6195	Uncharacterized protein TCM_019425	F:molecular_function; P:biological_process; C:cellular_component
Cit.26141.1.S1_s_at	3	698			---NA---	-
Cit.26169.1.S1_s_at	2	562	3.22439e-87	0.978	neutral invertase	F:glycopeptide alpha-N-acetylgalactosaminidase activity; P:metabolic process	EC:3.2.1.97
Cit.26185.1.S1_at	2	656	2.1876e-22	0.651	kinesin heavy	F:ATP binding; C:kinesin complex; F:nucleotide binding; F:microtubule motor activity; F:microtubule binding; P:microtubule-based movement; C:microtubule
Cit.26204.1.S1_at	2	438	1.08143e-22	0.6329	Uncharacterized protein TCM_005888	P:cytokinesis by cell plate formation; F:molecular_function; P:microtubule cytoskeleton organization; P:biological_process; C:nucleus
Cit.26212.1.S1_at	1	683	1.48487e-54	0.8915	orcinol o-methyltransferase	-
Cit.26249.1.S1_at	1	502	1.22727e-78	0.7895	hypothetical protein CICLE_v10019620mg	-
Cit.26249.1.S1_x_at	3	502	1.22714e-78	0.7895	hypothetical protein CICLE_v10019620mg	-
Cit.26276.1.S1_at	3	402	4.71465e-31	0.68	gibberellin 2-beta-dioxygenase 8-like	P:gibberellin metabolic process; F:C-19 gibberellin 2-beta-dioxygenase activity; F:C-20 gibberellin 2-beta-dioxygenase activity	-
Cit.26284.1.S1_at	2	377	7.68682e-41	0.9	3-ketoacyl- synthase 11-like	C:membrane; P:fatty acid biosynthetic process; F:transferase activity, transferring acyl groups other than amino-acyl groups	EC:2.3.1.0
Cit.2630.1.S1_a_at	1	895	1.65745e-91	0.5505	organ-specific protein s2	-
Cit.2630.1.S1_at	1	895	1.65745e-91	0.5505	organ-specific protein s2	-
Cit.26375.1.S1_at	2	901	2.45988e-85	0.7135	condensin-2 complex subunit h2-like	P:positive regulation of DNA repair; C:nucleolus; C:condensed chromosome	-
Cit.26455.1.S1_at	3	714	3.90467e-83	0.8315	peroxidase 55-like	F:heme binding; F:metal ion binding; F:peroxidase activity; P:oxidation-reduction process; P:response to oxidative stress	EC:1.11.1.7
Cit.26572.1.S1_at	3	315	1.07199e-08	0.8255	alpha beta-hydrolases superfamily	P:lipid metabolic process; F:triglyceride lipase activity	EC:3.1.1.3
Cit.26572.1.S1_s_at	3	315	1.07199e-08	0.8255	alpha beta-hydrolases superfamily	P:lipid metabolic process; F:triglyceride lipase activity	EC:3.1.1.3
Cit.26578.1.S1_at	2	494	5.40966e-46	0.9805	dna repair protein rad51 homolog	P:mitotic cell cycle; P:gene silencing by RNA; F:DNA-dependent ATPase activity; P:response to gamma radiation; P:regulation of DNA replication; P:DNA-dependent DNA replication; F:damaged DNA binding; P:regulation of transcription, DNA-dependent; P:double-strand break repair via synthesis-dependent strand annealing; P:DNA methylation; P:somatic cell DNA recombination; P:regulation of cell cycle; P…	-
Cit.26593.1.S1_at	3	348	3.86491e-05	0.585	glycinin g1-like	-
Cit.26651.1.S1_at	1	903	4.89338e-158	0.8765	uncharacterized loc101217703	-
Cit.26653.1.S1_at	1	800	3.37354e-79	0.8155	probable leucine-rich repeat receptor-like protein kinase at1g35710-like	-
Cit.26670.1.S1_at	1	841	2.79671e-116	0.765	alpha-farnesene synthase	F:metal ion binding; P:sesquiterpene biosynthetic process; F:sesquiterpene synthase activity	-
Cit.2675.1.S1_s_at	3	1010	2.78475e-176	0.616	ethylene-responsive transcription factor erf105	P:response to chitin; P:regulation of cellular process; P:metabolic process; P:response to stress	-
Cit.2690.1.S1_at	1	1743	0	0.816	fad-binding berberine family protein	-
Cit.2690.1.S1_s_at	1	1743	0	0.816	fad-binding berberine family protein	-
Cit.26904.1.S1_at	2	527	8.46083e-40	0.823	kinesin-like protein kif22-like	P:regulation of DNA replication; P:histone modification; P:regulation of G2/M transition of mitotic cell cycle; C:chloroplast; P:floral organ formation; C:Golgi apparatus; C:microtubule; F:microtubule motor activity; F:microtubule binding; F:DNA binding; P:regulation of flower development; P:microtubule-based movement; C:kinesin complex; F:ATP binding; P:DNA repair	-
Cit.2691.1.S1_at	1	765	1.98972e-118	0.854	fad-binding berberine family protein	-
Cit.2700.1.S1_s_at	1	1172	5.03536e-122	0.886	fasciclin-like arabinogalactan protein 12	C:anchored to membrane; P:secondary cell wall biogenesis; C:plasma membrane	-
Cit.2701.1.S1_at	1	840	1.54799e-42	0.877	fasciclin-like arabinogalactan protein 12	C:anchored to membrane; P:secondary cell wall biogenesis; C:plasma membrane	-
Cit.27015.1.S1_at	2	818	1.36188e-31	0.6455	Uncharacterized protein isoform 1	-
Cit.27164.1.S1_s_at	2	737	2.98692e-106	0.91	mitotic cyclin a2-type	P:stomatal complex morphogenesis; P:regulation of cell proliferation; P:regulation of DNA replication; P:gene silencing; F:cyclin-dependent protein serine/threonine kinase regulator activity; P:cytokinesis by cell plate formation; P:histone H3-K9 methylation; F:protein kinase binding; P:regulation of G2/M transition of mitotic cell cycle; C:cytoplasm; P:regulation of cyclin-dependent protein seri…	-
Cit.27166.1.S1_at	1	824	4.73119e-171	0.7465	probable lrr receptor-like serine threonine-protein kinase at3g47570-like	-
Cit.27205.1.S1_at	1	820	1.79868e-67	0.8445	probable xyloglucan endotransglucosylase hydrolase protein 23	-
Cit.27362.1.S1_s_at	4	826			---NA---	-
Cit.27379.1.S1_at	2	795	4.59816e-65	0.846	bel1-like homeodomain protein 11-like	F:sequence-specific DNA binding transcription factor activity; F:sequence-specific DNA binding; C:nucleus; P:regulation of transcription, DNA-dependent	-
Cit.27515.1.S1_at	2	714	1.68736e-88	0.8215	dead-box atp-dependent rna helicase 22-like	F:nucleic acid binding; F:ATP-dependent helicase activity; P:pyrimidine ribonucleotide biosynthetic process; F:ATP binding; C:chloroplast	-
Cit.27530.1.S1_at	2	472	7.10208e-09	0.625	conserved hypothetical protein	-
Cit.27626.1.S1_at	3	828	8.90159e-57	0.8425	sex determination protein tasselseed-2	F:androstan-3-alpha,17-beta-diol dehydrogenase activity; P:response to auxin stimulus; P:response to brassinosteroid stimulus; F:zinc ion binding; C:mitochondrion; P:oxidation-reduction process	EC:1.1.1.53
Cit.27705.1.S1_at	2	577			---NA---	-
Cit.27782.1.S1_at	1	809	2.21247e-69	0.8	yippee family zinc-binding isoform 1	-
Cit.27807.1.S1_at	2	897	3.94926e-56	0.733	aldehyde dehydrogenase family protein	C:mitochondrion; P:regulation of cell cycle; P:histone H3-K9 methylation; P:DNA replication initiation; P:cell proliferation; P:regulation of DNA replication; P:DNA methylation; C:nucleus	-
Cit.27846.1.S1_at	2	870	2.96118e-64	0.6835	transcription factor glabra 3-like	F:protein dimerization activity
Cit.27885.1.S1_at	4	908	3.51735e-30	0.548	Uncharacterized protein isoform 3	-
Cit.27955.1.S1_at	2	859	1.22465e-51	0.6905	protein tonsoku-like	P:single-organism process	-
Cit.28003.1.S1_at	3	916	2.77302e-62	0.788	sigma factor sigb regulation protein rsbq	F:hydrolase activity; C:cytoplasm	-
Cit.28006.1.S1_at	1	921			---NA---	-
Cit.28013.1.S1_at	2	804	5.38311e-81	0.6965	mitotic checkpoint serine threonine-protein kinase bub1 beta	F:kinase activity; F:molecular_function; P:phosphorylation; P:biological_process
Cit.28096.1.S1_at	1	784			---NA---	-
Cit.28102.1.S1_s_at	1	881	1.10979e-77	0.5915	cytosolic copper zinc-superoxide dismutase	F:metal ion binding; P:oxidation-reduction process; F:oxidoreductase activity; C:cytoplasm; F:antioxidant activity; P:superoxide metabolic process; F:superoxide dismutase activity
Cit.28117.1.S1_s_at	4	634	3.73558e-28	0.6575	aspartyl protease family protein	P:defense response to bacterium; P:regulation of salicylic acid metabolic process; P:regulation of hydrogen peroxide metabolic process; F:aspartic-type endopeptidase activity; C:apoplast	EC:3.4.23.0
Cit.28120.1.S1_at	1	801	1.19779e-87	0.8785	oxidosqualene cyclase	F:cycloartenol synthase activity	EC:5.4.99.8
Cit.28138.1.S1_at	2	777	1.29533e-115	0.888	histone-lysine n-methyltransferase atxr6-like	F:protein binding; P:regulation of DNA replication; F:zinc ion binding; P:cytokinesis by cell plate formation; P:regulation of transcription, DNA-dependent; P:regulation of G2/M transition of mitotic cell cycle; P:spindle assembly; P:DNA endoreduplication; F:DNA binding; P:anther dehiscence; P:histone H3-K27 methylation; F:histone methyltransferase activity (H3-K27 specific); P:nuclear division; …	-
Cit.28150.1.S1_at	1	547	9.49184e-44	0.956	probable galacturonosyltransferase-like 1-like	F:transferase activity, transferring glycosyl groups	-
Cit.28150.1.S1_s_at	1	547	9.49184e-44	0.956	probable galacturonosyltransferase-like 1-like	F:transferase activity, transferring glycosyl groups	-
Cit.28185.1.S1_at	1	694	1.23608e-107	0.901	isoform 1	F:molecular_function; P:biological_process
Cit.28208.1.S1_at	1	533	3.5847e-31	0.944	probable pectin methyltransferase qua2-like isoform 2	F:methyltransferase activity; P:methylation	EC:2.1.1.0
Cit.28237.1.S1_at	3	478			---NA---	-
Cit.28253.1.S1_at	3	753	3.77472e-63	0.765	cytochrome p450 71a1-like	F:metal ion binding; F:oxidoreductase activity	-
Cit.28259.1.S1_at	1	831	9.33218e-108	0.6105	disease resistance protein isoform 1	-
Cit.28259.1.S1_x_at	1	831	9.33218e-108	0.6105	disease resistance protein isoform 1	-
Cit.2831.1.S1_s_at	3	939	4.71853e-32	0.779	serine threonine-protein phosphatase bsl1-like	P:defense response to fungus; C:extracellular region; P:killing of cells of other organism	-
Cit.2834.1.S1_s_at	3	882	4.10203e-146	0.837	phosphatase family protein	P:metabolic process; F:hydrolase activity	-
Cit.28406.1.S1_s_at	1	851	2.54306e-90	0.7325	receptor-like protein kinase partial	F:protein kinase activity	-
Cit.28480.1.S1_s_at	3	725	3.00423e-83	0.8085	beta-d-xylosidase 1-like	P:carbohydrate metabolic process; F:beta-glucosidase activity	EC:3.2.1.21
Cit.28480.1.S1_x_at	3	725	3.01184e-83	0.8085	beta-d-xylosidase 1-like	P:carbohydrate metabolic process; F:beta-glucosidase activity	EC:3.2.1.21
Cit.2850.1.S1_s_at	4	798	5.24812e-60	0.832	protein proton gradient regulation chloroplastic-like	P:cellular response to light intensity; P:response to sucrose stimulus; P:response to red light; P:response to water deprivation; P:photoprotection; P:photosynthetic electron transport in photosystem I; F:electron carrier activity; P:response to blue light; P:regulation of proton transport; C:chloroplast thylakoid membrane; P:response to far red light; P:response to high light intensity	-
Cit.28624.1.S1_at	2	777	2.06592e-124	0.893	kinesin-like protein	F:microtubule motor activity; F:microtubule binding; C:microtubule; C:plasmodesma; P:male meiosis cytokinesis; P:radial microtubular system formation; F:ATP binding; P:microtubule-based movement; P:pollen development; C:kinesin complex; P:embryo sac cellularization; P:cell plate assembly; C:phragmoplast; C:nucleus	-
Cit.28740.1.S1_at	1	830	3.0121e-76	0.658	serine arginine repetitive matrix protein 1-like	C:nucleus
Cit.28881.1.S1_s_at	1	693	7.52143e-62	0.848	cytochrome p450 86a2-like	F:electron carrier activity; F:iron ion binding; F:heme binding; P:fatty acid metabolic process; F:oxygen binding; F:alkane 1-monooxygenase activity; F:aromatase activity; P:oxidation-reduction process	EC:1.14.15.3; EC:1.14.14.1
Cit.2889.1.S1_at	4	1275	0	0.941	flavanone 3-hydroxylase	F:naringenin 3-dioxygenase activity; F:metal ion binding; P:response to sucrose stimulus; P:response to UV-B; F:L-ascorbic acid binding; P:anthocyanin-containing compound biosynthetic process; F:oxidoreductase activity, acting on single donors with incorporation of molecular oxygen, incorporation of two atoms of oxygen; P:oxidation-reduction process	EC:1.14.11.9; EC:1.13.11.0
Cit.289.1.S1_s_at	3	748	1.26464e-11	0.765	dna binding protein	-
Cit.2892.1.S1_at	4	830	1.81143e-65	0.928	rcc1 and btb domain-containing protein	F:kinase activity; P:phosphorylation	-
Cit.28962.1.S1_s_at	2	735	6.39509e-72	0.826	early nodulin-like protein 1-like	F:copper ion binding; F:electron carrier activity	-
Cit.28980.1.S1_s_at	1	677	8.96918e-64	0.8105	pectinesterase 2-like	P:cell wall modification; C:cell wall; F:pectinesterase activity; F:aspartyl esterase activity; F:enzyme inhibitor activity; P:negative regulation of catalytic activity; P:pectin catabolic process	EC:3.1.1.11
Cit.2899.1.S1_s_at	4	1036	7.59886e-166	0.871	inorganic pyrophosphatase 2-like	F:phosphocholine phosphatase activity; P:dephosphorylation; F:phosphoethanolamine phosphatase activity	EC:3.1.3.75
Cit.2900.1.S1_at	4	1214	1.51208e-165	0.8755	inorganic pyrophosphatase 2-like	F:phosphocholine phosphatase activity; P:dephosphorylation; F:phosphoethanolamine phosphatase activity	EC:3.1.3.75
Cit.29027.1.S1_at	2	887	6.78328e-120	0.8485	ectonucleotide pyrophosphatase phosphodiesterase family member 3-like	C:vacuole; P:methionine biosynthetic process; F:hydrolase activity; P:RNA splicing, via endonucleolytic cleavage and ligation; P:nucleotide metabolic process; C:nucleus	-
Cit.2906.1.S1_s_at	3	536			---NA---	-
Cit.29134.1.S1_s_at	1	701			---NA---	-
Cit.2915.1.S1_s_at	3	792	1.85563e-142	0.73	octicosapeptide phox bem1p family protein	C:nucleus	-
Cit.2925.1.S1_x_at	3	641	9.99509e-67	0.734	hypothetical protein CICLE_v10009990mg	P:Golgi vesicle transport; P:cellular membrane fusion; C:nucleus	-
Cit.2927.1.S1_s_at	3	1214	6.11709e-139	0.8215	amino acid permease	C:integral to membrane	-
Cit.2928.1.S1_s_at	3	1047	1.1689e-163	0.74	amino acid	C:membrane	-
Cit.29321.1.S1_x_at	1	771	3.57435e-133	0.889	miraculin-like protein 2	-
Cit.29340.1.S1_s_at	1	781	6.42477e-69	0.7055	probable pectinesterase pectinesterase inhibitor 34-like	P:organic substance metabolic process; P:primary metabolic process; P:single-organism cellular process; F:hydrolase activity, acting on ester bonds; P:regulation of metabolic process; P:single-organism transport; P:cellular component organization; C:cell part; P:response to stress	-
Cit.29356.1.S1_x_at	1	753	1.55294e-142	0.887	miraculin-like protein 2	-
Cit.29361.1.S1_s_at	1	673	1.14848e-38	0.8195	metallothionein-like protein	P:regulation of plant-type hypersensitive response; F:copper ion binding; P:response to fructose stimulus; P:response to salt stress; P:auxin polar transport; P:growth; P:positive regulation of flavonoid biosynthetic process; P:regulation of cell size; P:root morphogenesis; P:protein targeting to membrane; P:water transport; P:response to cadmium ion; P:cellular copper ion homeostasis; P:pattern …	-
Cit.29365.1.S1_x_at	2	815			---NA---	-
Cit.29368.1.S1_x_at	1	725	4.41911e-97	0.8495	miraculin-like protein 2	-
Cit.29369.1.S1_x_at	1	723			---NA---	-
Cit.29390.1.S1_at	4	907	3.56326e-34	0.9075	chalcone isomerase	P:response to sucrose stimulus; P:cellular modified amino acid biosynthetic process; F:chalcone isomerase activity; P:response to UV-B; P:anthocyanin-containing compound biosynthetic process; P:response to karrikin	EC:5.5.1.6
Cit.29400.1.S1_at	2	754	1.92687e-160	0.781	auxin response factor-like protein	P:flower development; P:auxin mediated signaling pathway; P:regulation of transcription, DNA-dependent; F:protein dimerization activity; P:organ development; F:DNA binding; C:nucleus	-
Cit.29406.1.S1_s_at	4	893	7.17117e-106	0.703	homeodomain-like superfamily protein isoform 1	F:binding	-
Cit.2942.1.S1_s_at	3	859	1.21519e-101	0.7145	dna polymerase epsilon catalytic subunit	-
Cit.29429.1.S1_s_at	3	695	1.68636e-134	0.786	protein chloroplastic-like	-
Cit.29458.1.S1_s_at	2	544			---NA---	-
Cit.29468.1.S1_s_at	1	883	2.11927e-89	0.6855	cyclin dependent kinase inhibitor	P:cell cycle	-
Cit.29479.1.S1_s_at	2	708	7.39364e-44	0.6788	transcription factor apetala2	P:system development	-
Cit.29507.1.S1_s_at	3	847	6.17061e-41	0.539	organ-specific protein s2	-
Cit.29521.1.S1_s_at	4	704	1.83984e-67	0.9165	rcc1 and btb domain-containing protein	C:cytoplasm	-
Cit.29521.1.S1_x_at	4	704	1.83984e-67	0.9165	rcc1 and btb domain-containing protein	C:cytoplasm	-
Cit.29525.1.S1_at	3	1004	5.52256e-103	0.712	dna polymerase epsilon catalytic subunit	-
Cit.29533.1.S1_s_at	3	817	1.61744e-117	0.628	ethylene-responsive transcription	P:response to endogenous stimulus; P:regulation of transcription, DNA-dependent; P:response to stress; P:response to organic substance	-
Cit.29547.1.S1_at	3	1237	2.14547e-128	0.626	f-box protein at4g18380-like	-
Cit.29559.1.S1_s_at	1	728	1.18031e-107	0.775	ring u-box superfamily isoform 1	P:response to jasmonic acid stimulus; P:intracellular signal transduction; F:zinc ion binding; P:ethylene biosynthetic process; P:response to water deprivation; P:response to wounding; P:hyperosmotic salinity response; P:respiratory burst involved in defense response; P:response to auxin stimulus; F:ubiquitin-protein ligase activity; P:response to chitin; P:endoplasmic reticulum unfolded protein …	EC:6.3.2.19
Cit.29568.1.S1_s_at	1	279	2.29631e-28	0.941	nac domain-containing	F:DNA binding; P:regulation of transcription, DNA-dependent	-
Cit.29575.1.S1_s_at	3	776	3.08142e-45	0.6435	nuclease harbi1-like	P:response to stimulus	-
Cit.29605.1.S1_at	3	689	1.22035e-103	0.8145	nac domain-containing protein 90-like	F:DNA binding; P:regulation of transcription, DNA-dependent	-
Cit.29611.1.S1_at	3	1046	2.54333e-115	0.754	wrky dna-binding protein	P:regulation of transcription, DNA-dependent; F:sequence-specific DNA binding; F:sequence-specific DNA binding transcription factor activity
Cit.29618.1.S1_s_at	1	679	4.21536e-128	0.814	protein ndr1-like	F:molecular_function; C:plasmodesma; P:biological_process; C:plasma membrane
Cit.29626.1.S1_s_at	1	619	1.27796e-129	0.892	cysteine proteinase	C:vacuole; C:endoplasmic reticulum lumen; C:aleurone grain; P:proteolysis; F:cysteine-type peptidase activity	-
Cit.29637.1.S1_at	3	186			---NA---	-
Cit.29661.1.S1_at	3	1218	1.32776e-68	0.6475	geranyl-diphosphate synthase	P:isoprenoid biosynthetic process; F:farnesyltranstransferase activity; F:transferase activity
Cit.29688.1.S1_s_at	3	643	8.98508e-38	0.847	homeobox-leucine zipper protein athb-7-like	F:sequence-specific DNA binding transcription factor activity; F:transcription regulatory region sequence-specific DNA binding; C:nucleus; P:regulation of transcription, DNA-dependent	-
Cit.29697.1.S1_at	1	1445	2.81308e-135	0.718	amp-activated protein gamma regulatory	F:kinase activity; F:adenyl nucleotide binding; P:phosphorylation	-
Cit.29704.1.S1_s_at	3	862	4.09508e-39	0.884	saur family protein	-
Cit.29729.1.S1_s_at	1	763	1.62598e-89	0.9395	actin-depolymerizing factor 5-like	-
Cit.29731.1.S1_at	1	918	1.42856e-130	0.943	quinone reductase family protein	P:oxidation-reduction process; C:plasmodesma; F:oxidoreductase activity; P:negative regulation of transcription, DNA-dependent; C:cytoplasm; F:FMN binding; C:plasma membrane	-
Cit.29751.1.S1_at	4	767	1.39286e-24	0.501	cysteine and histidine-rich protein	F:molecular_function; P:biological_process; C:extracellular region; P:response to UV-B; P:galactolipid biosynthetic process; P:response to sucrose stimulus; P:negative regulation of transcription, DNA-dependent; P:flavonoid biosynthetic process; P:cellular response to phosphate starvation
Cit.29796.1.S1_at	3	703	1.53323e-30	0.5775	uncharacterized loc101213469	-
Cit.29804.1.S1_at	2	729	6.76276e-113	0.8265	membrane lipoprotein	F:molecular_function; P:biological_process
Cit.29861.1.S1_at	3	1131	0	0.724	myb transcription factor	F:binding; P:response to abscisic acid stimulus; P:regulation of secondary cell wall biogenesis; C:nucleus	-
Cit.29876.1.S1_at	2	609	5.9651e-50	0.668	aspartyl glutamyl-trna(asn gln) amidotransferase subunit isoform partial	-
Cit.29884.1.S1_at	1	302	9.51064e-51	0.877	kdel motif-containing protein 1	-
Cit.29884.1.S1_s_at	1	302	4.41287e-62	0.883	kdel motif-containing protein 1	-
Cit.29902.1.S1_at	1	830	1.28654e-153	0.771	dna-binding storekeeper	C:integral to membrane; C:chloroplast	-
Cit.29906.1.S1_at	1	825	0	0.7925	kdel-tailed cysteine endopeptidase cep1-like	P:metabolic process; F:oxidoreductase activity; F:peptidase activity	-
Cit.29964.1.S1_at	3	901	0	0.838	exordium like 2	-
Cit.3002.1.S1_s_at	3	1827	0	0.7115	flavonoid 3 -monooxygenase-like	F:oxidoreductase activity; F:binding	-
Cit.30021.1.S1_at	1	293	7.6193e-60	0.7595	f-box protein pp2-b12-like	-
Cit.30024.1.S1_at	2	730	2.04162e-42	0.687	bet v 1 allergen	P:response to biotic stimulus; P:defense response
Cit.30028.1.S1_s_at	3	638	4.94477e-103	0.8045	sigma factor sigb regulation protein rsbq-like	F:hydrolase activity	-
Cit.30034.1.S1_at	2	572	1.03888e-11	0.6222	reticulon-like protein b17-like	C:endoplasmic reticulum; P:biological_process; C:nucleus
Cit.30065.1.S1_at	2	671	4.83255e-74	0.73	adipocyte plasma membrane-associated	F:lyase activity	-
Cit.30114.1.S1_at	1	649	1.9726e-39	0.6665	protein	P:metabolic process; F:hydrolase activity	-
Cit.30139.1.S1_at	4	622			---NA---	-
Cit.30146.1.S1_at	1	861	0	0.8515	nicotianamine synthase	P:nicotianamine biosynthetic process; F:nicotianamine synthase activity	EC:2.5.1.43
Cit.30151.1.S1_at	1	880	6.81266e-37	0.8655	hypothetical protein CICLE_v10022654mg	C:nucleus; C:cytoplasm	-
Cit.30152.1.S1_at	3	637	7.14281e-13	0.8825	platz transcription factor family protein	C:mitochondrion	-
Cit.30163.1.S1_at	1	589	1.29516e-13	0.6289	Uncharacterized protein TCM_034853	-
Cit.30170.1.S1_at	1	288			---NA---	-
Cit.302.1.S1_s_at	3	1034	2.21613e-148	0.8175	chitinase	F:chitinase activity; P:carbohydrate metabolic process; P:chitin catabolic process; F:chitin binding; P:cell wall macromolecule catabolic process	EC:3.2.1.14
Cit.30217.1.S1_at	1	764	2.08246e-96	0.8435	probable lrr receptor-like serine threonine-protein kinase at5g45840-like	F:kinase activity; P:phosphorylation	-
Cit.30225.1.S1_at	1	519	3.04319e-44	0.765	zinc finger ran-binding domain-containing protein 2-like	C:nucleus	-
Cit.30230.1.S1_at	4	1188	1.16045e-68	0.7775	myb family transcription factor apl	F:DNA binding; F:chromatin binding	-
Cit.30235.1.S1_s_at	1	981	9.13365e-136	0.8035	ac011713_30 ests gb	C:nucleus	-
Cit.30246.1.S1_at	1	620	7.28276e-145	0.7195	probable carboxylesterase 18-like	F:hydrolase activity; P:metabolic process
Cit.30257.1.S1_at	1	990	0	0.8875	abc transporter g family member 11-like	-
Cit.30266.1.S1_at	2	1027	3.62172e-79	0.5935	Uncharacterized protein TCM_028895	F:molecular_function; P:biological_process; C:nucleus
Cit.30293.1.S1_at	2	914	5.95799e-101	0.7115	65-kda microtubule-associated protein 3-like	P:microtubule cytoskeleton organization; P:cytokinesis; F:microtubule binding	-
Cit.30314.1.S1_at	1	666	3.75161e-126	0.6575	hypothetical protein CICLE_v10015844mg	-
Cit.30333.1.S1_at	1	633	5.57538e-93	0.794	rna-dependent rna polymerase 1	P:negative regulation of defense response; P:response to virus; P:jasmonic acid mediated signaling pathway; P:regulation of protein dephosphorylation; P:systemic acquired resistance, salicylic acid mediated signaling pathway; F:nucleotide binding; P:positive regulation of posttranscriptional gene silencing; P:regulation of plant-type hypersensitive response; F:RNA-directed RNA polymerase activity…	EC:2.7.7.48
Cit.3034.1.S1_at	1	1355	0	0.8555	triacylglycerol lipase 2-like	P:lipid catabolic process; F:hydrolase activity, acting on ester bonds	-
Cit.3036.1.S1_s_at	3	754	1.23404e-74	0.9635	40s ribosomal protein s24-2-like	C:ribosome; F:structural constituent of ribosome; P:translation; F:nucleotide binding	-
Cit.304.1.S1_s_at	1	1174	8.18159e-177	0.94	pip protein	P:transport; C:integral to membrane; F:transporter activity	-
Cit.30400.1.S1_at	1	748	5.8548e-90	0.767	major allergen pru ar 1	P:response to biotic stimulus; P:defense response	-
Cit.30402.1.S1_at	3	788	8.79535e-135	0.869	udp-d-glucose udp-d-galactose 4-epimerase 1	C:cytosol; P:UDP-L-arabinose biosynthetic process; F:UDP-arabinose 4-epimerase activity; P:capsule polysaccharide biosynthetic process; F:protein dimerization activity; F:UDP-glucose 4-epimerase activity; F:coenzyme binding; C:Golgi apparatus; C:plasma membrane; P:galactose biosynthetic process	EC:5.1.3.5; EC:5.1.3.2
Cit.30422.1.S1_x_at	1	421	5.17544e-06	0.64	dna binding protein	-
Cit.30425.1.S1_x_at	2	776	2.7113e-144	0.765	class i chitinase	P:macromolecule catabolic process; P:carbohydrate metabolic process; F:hydrolase activity, acting on glycosyl bonds	-
Cit.30437.1.S1_s_at	1	817	1.81507e-17	0.947	low temprature induced-like protein	C:integral to membrane	-
Cit.30473.1.S1_x_at	2	735	4.74763e-137	0.764	eugenol o-methyltransferase family protein	F:protein dimerization activity; F:caffeate O-methyltransferase activity; P:methylation	EC:2.1.1.68
Cit.30484.1.S1_at	3	738	1.77692e-114	0.666	cc-nbs-lrr resistance isoform 1	P:defense response; F:ADP binding; F:hydrolase activity; F:phosphoprotein phosphatase activity
Cit.30494.1.S1_s_at	3	811	3.726e-148	0.7895	zinc finger ccch domain-containing protein 29-like	-
Cit.30513.1.S1_x_at	1	762	4.96749e-140	0.905	xyloglucan endotransglucosylase hydrolase family protein	F:hydrolase activity, hydrolyzing O-glycosyl compounds; P:cellular glucan metabolic process; C:apoplast; C:cell wall; F:xyloglucan:xyloglucosyl transferase activity	EC:3.2.1.0; EC:2.4.1.207
Cit.30525.1.S1_at	2	700	3.70726e-58	0.7825	senescence-associated protein 13	P:aging; P:defense response to insect; C:chloroplast; F:alcohol dehydrogenase (NAD) activity	EC:1.1.1.1
Cit.30534.1.S1_s_at	1	717	4.79278e-71	0.588	protein e6-like	C:cell wall; C:extracellular region; F:molecular_function; P:biological_process
Cit.30542.1.S1_s_at	1	1750	0	0.7695	subtilisin-like protease-like	P:metabolic process; F:serine-type peptidase activity	-
Cit.30545.1.S1_at	1	1299	0	0.753	chitin-inducible gibberellin-responsive protein 1-like	P:regulation of transcription, DNA-dependent	-
Cit.30553.1.S1_s_at	3	611	5.65816e-43	0.842	zf-hd homeobox protein at4g24660-like	C:nucleus; F:DNA binding	-
Cit.30567.1.S1_at	4	1239	2.29404e-80	0.8165	cytochrome p450	F:heme binding; F:iron ion binding; F:electron carrier activity; F:flavonoid 3'-monooxygenase activity; P:oxidation-reduction process	EC:1.14.13.21
Cit.30576.1.S1_s_at	3	1188	1.7724e-96	0.7495	guanylyl cyclase	F:molecular_function; P:biological_process
Cit.30594.1.S1_s_at	4	751	1.84344e-42	0.57	math and lrr domain-containing protein isoform 2	-
Cit.30596.1.S1_at	3	559	9.5214e-20	0.6193	beta- -xylosidase	C:mitochondrion; F:molecular_function; P:biological_process
Cit.30622.1.S1_s_at	3	661			---NA---	-
Cit.30629.1.S1_at	3	1592	0	0.923	mitogen-activated protein kinase 3	P:salicylic acid biosynthetic process; P:camalexin biosynthetic process; P:abscisic acid mediated signaling pathway; P:regulation of stomatal complex development; P:ovule development; P:inflorescence development; P:regulation of plant-type hypersensitive response; P:response to chitin; P:negative regulation of defense response; P:defense response to fungus; P:negative regulation of programmed cel…	EC:2.7.11.24
Cit.30657.1.S1_s_at	3	651	6.21182e-54	0.724	homeobox-leucine zipper protein athb-40	F:DNA binding; P:response to auxin stimulus; F:sequence-specific DNA binding transcription factor activity; P:positive regulation of transcription, DNA-dependent; C:nucleus	-
Cit.30668.1.S1_s_at	2	496	1.65195e-32	0.734	probable membrane-associated kinase regulator 2-like	C:plasma membrane	-
Cit.30672.1.S1_at	4	250			---NA---	-
Cit.30672.1.S1_x_at	4	250			---NA---	-
Cit.30692.1.S1_s_at	3	857	2.24044e-135	0.891	mitochondrial uncoupling protein 5-like	P:mitochondrial transport; C:integral to membrane; C:mitochondrial membrane	-
Cit.30729.1.S1_at	1	765	0	0.9295	pectin acetylesterase	-
Cit.30729.1.S1_s_at	1	765	0	0.9295	pectin acetylesterase	-
Cit.30775.1.S1_s_at	1	771	1.74417e-45	0.8435	thaumatin-like partial	-
Cit.30798.1.S1_at	3	923	1.49746e-144	0.7635	peroxidase 4-like	F:binding; P:response to oxidative stress; F:oxidoreductase activity; P:metabolic process	-
Cit.30819.1.S1_at	2	1338	5.26158e-90	0.666	kinase interacting family isoform 1	-
Cit.30851.1.S1_at	1	761	4.44805e-150	0.9235	amino acid	P:regulation of plant-type hypersensitive response; P:basic amino acid transport; C:integral to membrane; P:ammonium transport; P:amino acid import; F:amino acid transmembrane transporter activity; P:nucleotide transport; P:protein targeting to membrane; P:cellular membrane fusion; P:negative regulation of programmed cell death; P:ER to Golgi vesicle-mediated transport; P:regulation of ion transp…	-
Cit.3086.1.S1_at	3	1310	1.26696e-97	0.7445	myb domain protein	P:metabolic process; F:chromatin binding; F:DNA binding; F:catalytic activity	-
Cit.30883.1.S1_at	1	850			---NA---	-
Cit.30905.1.S1_at	3	770	1.1762e-86	0.6955	uncharacterized loc101213469	-
Cit.30907.1.S1_at	2	690	1.90778e-73	0.8055	class v chitinase	F:endochitinase activity; P:response to jasmonic acid stimulus; P:carbohydrate metabolic process; P:chitin catabolic process; F:exochitinase activity; C:cell wall; P:response to abscisic acid stimulus; C:extracellular region; P:response to salt stress	-
Cit.30941.1.S1_at	2	1253	1.4117e-86	0.6525	chalcone-flavanone isomerase family protein	P:single-organism process	-
Cit.30974.1.S1_at	1	904	1.67854e-56	0.69	hypothetical protein CICLE_v10019915mg	-
Cit.31009.1.S1_s_at	1	784	0	0.87	uncharacterized loc101203266	C:chloroplast	-
Cit.31015.1.S1_at	2	537	2.21456e-59	0.734	cell division control 6	P:DNA-dependent DNA replication; F:protein binding; P:regulation of cell cycle; C:nucleus	-
Cit.31025.1.S1_at	1	691	1.13059e-41	0.8315	dna binding protein	F:sequence-specific DNA binding transcription factor activity; F:DNA binding; F:chromatin binding; C:nucleus; P:regulation of transcription, DNA-dependent	-
Cit.31052.1.S1_at	2	591	6.49603e-52	0.645	succinate dehydrogenase subunit 4 family protein	C:mitochondrial matrix
Cit.31055.1.S1_at	3	771	1.66935e-79	0.57	uncharacterized loc101222998	-
Cit.31056.1.S1_at	2	639	2.28955e-113	0.8405	growth-regulating factor 3-like	-
Cit.31057.1.S1_s_at	2	651	6.35519e-59	0.716	benzyl alcohol o-benzoyltransferase	-
Cit.31085.1.S1_at	3	729	9.1113e-80	0.948	myb transcription factor	F:DNA binding; F:chromatin binding	-
Cit.311.1.S1_s_at	1	483	3.47371e-11	0.9145	bifunctional inhibitor lipid-transfer protein seed storage 2s albumin superfamily protein	C:extracellular region; F:lipid binding; P:lipid transport	-
Cit.31117.1.S1_at	1	1002	7.6197e-46	0.7145	bon1-associated protein 2-like	-
Cit.31122.1.S1_at	2	571	7.22611e-19	0.692	iq-domain 6	F:calmodulin binding
Cit.31133.1.S1_at	2	770	5.52797e-27	0.524	cyclin-dependent kinase inhibitor 3-like	P:cellular metabolic process; P:cell cycle process; P:regulation of cellular process; P:macromolecule metabolic process	-
Cit.31137.1.S1_at	2	681	1.13991e-103	0.7105	tetratricopeptide repeat-like superfamily protein isoform 1	P:regulation of biological process; P:DNA replication; P:single-organism process	-
Cit.31144.1.S1_at	3	803	3.22158e-157	0.896	branched-chain-amino-acid aminotransferase 2	P:toxin catabolic process; F:L-leucine transaminase activity; P:response to sucrose stimulus; P:branched-chain amino acid metabolic process; F:L-valine transaminase activity; P:response to fructose stimulus; C:chloroplast; F:L-isoleucine transaminase activity; C:mitochondrion	EC:2.6.1.42
Cit.31162.1.S1_at	2	833	1.09155e-129	0.776	epidermis-specific secreted glycoprotein ep1-like	P:recognition of pollen
Cit.31179.1.S1_at	2	844	4.43709e-110	0.816	65-kda microtubule-associated protein 5-like	F:microtubule binding; P:cytokinesis; P:microtubule cytoskeleton organization; C:cytoplasmic part; C:microtubule	-
Cit.31197.1.S1_at	4	247			---NA---	-
Cit.31273.1.S1_at	3	986	3.52252e-171	0.8785	duf579 protein	C:Golgi apparatus; P:xylan biosynthetic process; P:secondary cell wall biogenesis; P:glucuronoxylan metabolic process	-
Cit.31285.1.S1_at	3	669	3.25571e-64	0.821	probable -trehalose-phosphate synthase	F:alpha,alpha-trehalose-phosphate synthase (UDP-forming) activity; F:trehalose-phosphatase activity; P:trehalose biosynthetic process	EC:2.4.1.15; EC:3.1.3.12
Cit.31296.1.S1_at	3	739	5.32345e-83	0.6405	hypothetical protein CICLE_v10022416mg	F:oxidoreductase activity; F:binding	-
Cit.31297.1.S1_at	1	664	6.09259e-141	0.8035	adipocyte plasma membrane-associated protein	F:strictosidine synthase activity; P:biosynthetic process	EC:4.3.3.2
Cit.31373.1.S1_at	1	747	2.06812e-74	0.9405	p-glycoprotein 9 isoform 1	P:transmembrane transport; F:xenobiotic-transporting ATPase activity; C:integral to membrane; P:ATP catabolic process; F:ATP binding; F:taurine-transporting ATPase activity	EC:3.6.3.44; EC:3.6.3.36
Cit.31387.1.S1_at	3	968	0	0.7825	mitogen-activated protein kinase kinase kinase 3-like	P:protein phosphorylation; F:protein serine/threonine kinase activity; P:response to water deprivation; P:response to reactive oxygen species; P:response to salt stress; P:pollen sperm cell differentiation; P:response to cold; F:protein binding; F:nucleotide binding; P:MAPK cascade	EC:2.7.11.0
Cit.31393.1.S1_at	1	358	9.26226e-34	0.9745	ras-related protein raba6a-like	P:glucuronoxylan metabolic process; P:small GTPase mediated signal transduction; P:xylem development; P:xylan biosynthetic process; C:cytoplasm; F:hydrolase activity; P:protein transport; C:nucleus; F:GTP binding; C:plasma membrane	-
Cit.31410.1.S1_at	2	613	3.80848e-54	0.8335	bel1-like homeodomain protein 11-like	F:sequence-specific DNA binding transcription factor activity; F:sequence-specific DNA binding; C:nucleus; P:regulation of transcription, DNA-dependent	-
Cit.31461.1.S1_at	3	668	3.58105e-66	0.7267	hypothetical protein CICLE_v10009880mg	C:mitochondrion	-
Cit.31467.1.S1_at	3	663	7.4119e-76	0.61	hypothetical protein CICLE_v10022737mg	F:molecular_function; P:biological_process; C:nucleus
Cit.31483.1.S1_at	1	416	3.10176e-26	0.95	hypothetical protein CICLE_v10027598mg	-
Cit.31507.1.S1_at	2	603	1.76678e-79	0.9635	mitogen-activated protein kinase kinase 6-like	F:MAP kinase kinase activity; P:regulation of DNA replication; P:regulation of G2/M transition of mitotic cell cycle; P:positive regulation of translation; F:protein serine/threonine kinase activity; F:ATP binding; P:activation of MAPK activity	EC:2.7.11.0
Cit.31530.1.S1_at	1	603	1.7042e-67	0.73	cytochrome b561-related protein	C:integral to membrane; C:membrane; F:monooxygenase activity
Cit.3171.1.S1_at	3	984	2.68201e-156	0.8305	probable peptide nitrate transporter at5g62680-like	P:transport; C:membrane; F:transporter activity	-
Cit.3171.1.S1_x_at	3	984	2.68201e-156	0.8305	probable peptide nitrate transporter at5g62680-like	P:transport; C:membrane; F:transporter activity	-
Cit.31791.1.S1_at	1	508	9.32521e-38	0.872	probable pectinesterase 53-like	C:cytoplasm; P:flavonoid biosynthetic process; C:plant-type cell wall; P:cell wall modification; F:pectinesterase activity; F:aspartyl esterase activity; P:response to UV	EC:3.1.1.11
Cit.31825.1.S1_at	1	430	4.81658e-39	0.8755	pathogenesis-related protein pr-1-like	C:extracellular region	-
Cit.31943.1.S1_at	1	504	8.76769e-87	0.9575	myb domain protein 103	P:positive regulation of syringal lignin biosynthetic process; P:trichome morphogenesis; F:sequence-specific DNA binding; F:sequence-specific DNA binding transcription factor activity; P:regulation of secondary cell wall biogenesis; P:positive regulation of transcription, DNA-dependent; F:chromatin binding; C:nucleus; P:anther wall tapetum development	-
Cit.31964.1.S1_at	1	408			---NA---	-
Cit.32009.1.S1_at	1	299	1.95753e-57	0.903	protein trichome birefringence-like 33	C:chloroplast	-
Cit.32054.1.S1_at	1	621			---NA---	-
Cit.32220.1.S1_at	1	391			---NA---	-
Cit.32224.1.S1_at	2	414	7.84397e-79	0.8885	chromatin assembly factor 1 subunit fas2-like	P:trichome differentiation; C:CAF-1 complex; P:heterochromatin assembly; P:meristem structural organization; P:regulation of transcription, DNA-dependent; P:double-strand break repair via homologous recombination; P:pollen development; F:protein binding; F:nucleotide binding; P:leaf development; P:nucleosome assembly; P:cell proliferation; C:nucleus	-
Cit.32235.1.S1_at	2	412	1.01069e-49	0.8885	kinesin-like protein kif15	P:methylation-dependent chromatin silencing; P:RNA interference; P:regulation of DNA replication; P:cell wall macromolecule metabolic process; P:histone H3-K9 methylation; P:cell proliferation; C:microtubule; F:microtubule motor activity; F:microtubule binding; P:DNA methylation; P:regulation of cell cycle; P:DNA replication initiation; P:microtubule-based movement; C:kinesin complex; F:ATP bindi…	-
Cit.32252.1.S1_at	2	562	5.20277e-117	0.944	microtubule based kinesin motor protein	C:cytoplasm; F:microtubule binding; P:microtubule-based movement; F:minus-end-directed microtubule motor activity; F:ATP binding; C:kinesin complex; C:microtubule	EC:3.6.4.5
Cit.32338.1.S1_at	1	689	4.43694e-72	0.726	low quality protein: uncharacterized loc101203137	P:response to water deprivation; P:response to salt stress; P:response to freezing; P:positive regulation of transcription, DNA-dependent; C:nucleus	-
Cit.3236.1.S1_at	1	831	5.28833e-60	0.67	probable calcium-binding protein cml45-like	F:calcium ion binding	-
Cit.32389.1.S1_at	2	559	1.41915e-48	0.7345	protein forked1	F:phosphatidylinositol binding; P:regulation of cell proliferation; P:phloem or xylem histogenesis; P:leaf vascular tissue pattern formation; P:auxin mediated signaling pathway; C:chloroplast; C:nucleus	-
Cit.32456.1.S1_at	1	669	1.62964e-86	0.8575	alpha galactosidase	P:carbohydrate metabolic process; F:raffinose alpha-galactosidase activity	EC:3.2.1.22
Cit.32625.1.S1_s_at	1	683	3.78506e-14	0.7535	par-1a protein	F:molecular_function; P:biological_process
Cit.32646.1.S1_at	2	694	9.76713e-97	0.9235	atpase family aaa domain-containing protein	C:plant-type cell wall; C:plasma membrane; F:ATP binding; F:microtubule-severing ATPase activity; C:proteasome complex; F:zinc ion binding	EC:3.6.4.3
Cit.32780.1.S1_at	2	500	4.82452e-41	0.843	gins complex component psf3	P:DNA-dependent DNA replication; C:GINS complex; P:embryo development ending in seed dormancy	-
Cit.32821.1.S1_at	2	612	3.75887e-62	0.898	dna polymerase epsilon catalytic subunit a-like	F:DNA-directed DNA polymerase activity; P:DNA replication; F:DNA binding; C:nucleus; F:zinc ion binding; F:nucleotide binding	EC:2.7.7.7
Cit.3283.1.S1_s_at	1	1737	0	0.861	pectate lyase	F:pectate lyase activity	EC:4.2.2.2
Cit.33020.1.S1_s_at	1	469	8.62115e-44	0.61	dc1 domain-containing family protein	-
Cit.33023.1.S1_at	2	672	2.42479e-133	0.8975	peptidyl-prolyl cis-trans isomerase cyclophilin-40 rotamase isoform 1	P:protein folding; P:floral meristem determinacy; P:protein peptidyl-prolyl isomerization; C:cytosol; P:vegetative phase change; F:peptidyl-prolyl cis-trans isomerase activity	EC:5.2.1.8
Cit.33074.1.S1_at	3	449	5.86535e-15	1	hypothetical protein CICLE_v10025910mg	-
Cit.33111.1.S1_at	2	671	1.18694e-48	0.9695	protein prolifera-like	F:DNA-dependent ATPase activity; P:histone H3-K9 methylation; P:DNA unwinding involved in DNA replication; P:cell proliferation; P:chromatin silencing; C:cytoplasm; P:sugar mediated signaling pathway; P:DNA methylation; F:DNA binding; C:MCM complex; P:DNA replication initiation; F:ATP binding; C:nucleus; F:DNA helicase activity	-
Cit.33211.1.S1_s_at	2	707	3.43229e-41	0.6415	PREDICTED: uncharacterized protein LOC100249562 isoform 1	F:molecular_function; P:biological_process; C:cellular_component
Cit.33327.1.S1_at	3	584	1.15158e-85	0.7925	3-ketoacyl- synthase 21-like	C:membrane; P:fatty acid biosynthetic process; F:transferase activity, transferring acyl groups other than amino-acyl groups	EC:2.3.1.0
Cit.33335.1.S1_s_at	3	325	0.00025315	0.49	hypothetical protein BRAFLDRAFT_198428	-
Cit.3339.1.S1_at	1	1734	0	0.869	protein hothead-like	F:flavin adenine dinucleotide binding; F:choline dehydrogenase activity; P:oxidation-reduction process; P:alcohol metabolic process	EC:1.1.99.1
Cit.3342.1.S1_s_at	1	826	4.22239e-115	0.972	protein strubbelig-receptor family 8-like	P:protein phosphorylation; P:regulation of meristem growth; F:G-protein coupled receptor kinase activity; F:ATP binding; P:anther development; C:extracellular region; P:response to nematode; C:plasma membrane	EC:2.7.11.16
Cit.335.1.S1_at	1	1100	3.4435e-139	0.758	probable carboxylesterase 1-like	P:metabolic process; F:hydrolase activity	-
Cit.3353.1.S1_at	3	614	5.19738e-13	0.6225	suspensor-specific protein	-
Cit.3377.1.S1_at	3	938	5.62791e-38	0.6575	blue copper protein	P:response to stimulus	-
Cit.3406.1.S1_s_at	1	1267	3.31302e-47	0.5183	Uncharacterized protein TCM_026440	-
Cit.34251.1.S1_at	3	550			---NA---	-
Cit.34279.1.S1_at	1	490	6.42088e-55	0.902	nuc-1 negative regulatory protein	P:stomatal lineage progression; P:regulation of cyclin-dependent protein serine/threonine kinase activity; F:cyclin-dependent protein serine/threonine kinase activity; F:protein kinase binding	EC:2.7.11.22
Cit.34286.1.S1_at	3	261			---NA---	-
Cit.3449.1.S1_at	1	752	1.88025e-141	0.6985	nac domain-containing protein 2-like	P:cellular process; P:response to abiotic stimulus; P:response to oxygen-containing compound; P:biological regulation; P:response to stress; P:response to organic substance	-
Cit.3449.1.S1_s_at	1	752	1.88025e-141	0.6985	nac domain-containing protein 2-like	P:cellular process; P:response to abiotic stimulus; P:response to oxygen-containing compound; P:biological regulation; P:response to stress; P:response to organic substance	-
Cit.3450.1.S1_at	1	1156	0	0.803	nac domain-containing protein 2-like	P:response to hypoxia; P:response to jasmonic acid stimulus; P:response to sucrose stimulus; P:response to fungus; P:response to light stimulus; P:regulation of transcription, DNA-dependent; P:response to wounding; P:response to salicylic acid stimulus; F:DNA binding; P:regulation of cell size; C:nucleus	-
Cit.34601.1.S1_at	2	363	4.66645e-30	0.77	kinesin-like protein	P:mitotic cell cycle; P:epidermal cell fate specification; P:methylation-dependent chromatin silencing; P:chromatin silencing by small RNA; P:cytokinesis by cell plate formation; P:histone H3-K9 methylation; P:spindle assembly; C:cytoplasm; C:microtubule; F:microtubule motor activity; F:microtubule binding; P:histone phosphorylation; P:regulation of flower development; P:microtubule-based movemen…	-
Cit.34654.1.S1_at	4	391	4.46474e-42	0.705	hxxxd-type acyl-transferase-like protein	F:transferase activity, transferring acyl groups other than amino-acyl groups	EC:2.3.1.0
Cit.34684.1.S1_at	4	732	3.63161e-28	0.714	atp binding	F:protein kinase activity	-
Cit.34812.1.S1_s_at	2	298			---NA---	-
Cit.34850.1.S1_s_at	4	190	1.6642e-09	0.6875	glycerol-3-phosphate transporter 1	P:carbohydrate transport; P:phosphate ion homeostasis; F:sugar:hydrogen symporter activity
Cit.34966.1.S1_at	1	433	6.73222e-48	0.7157	protein	-
Cit.35.1.S1_at	3	906	0	0.771	polyneuridine-aldehyde esterase-like	P:systemic acquired resistance, salicylic acid mediated signaling pathway; F:lipase activity; P:metabolic process; F:methyl salicylate esterase activity	-
Cit.35.1.S1_x_at	3	906	0	0.771	polyneuridine-aldehyde esterase-like	P:systemic acquired resistance, salicylic acid mediated signaling pathway; F:lipase activity; P:metabolic process; F:methyl salicylate esterase activity	-
Cit.3505.1.S1_at	1	1327	3.08448e-81	0.83	hypothetical protein CICLE_v10026573mg	C:cytoplasm; C:microtubule	-
Cit.35096.1.S1_at	2	877	2.07368e-105	0.7245	chromatin assembly factor 1 subunit fas1-like	P:system development; P:cell cycle; P:DNA replication; P:regulation of macromolecule metabolic process; P:regulation of cellular process; P:chromatin organization	-
Cit.3514.1.S1_at	2	914	3.67025e-72	0.761	d3-type cyclin	P:regulation of cyclin-dependent protein serine/threonine kinase activity; F:protein kinase binding; C:nucleus; P:cell division	-
Cit.3515.1.S1_s_at	2	1465	1.8237e-129	0.7775	cyclin d3	P:regulation of cell cycle	-
Cit.35173.1.S1_at	2	735	3.27821e-47	0.741	transcription factor tcp11-like	-
Cit.35205.1.S1_at	1	764	1.68572e-152	0.822	isoform 1	F:molecular_function; P:biological_process
Cit.35212.1.S1_at	1	769	4.11642e-155	0.842	lysosomal pro-x carboxypeptidase-like	F:carboxypeptidase activity; F:serine-type peptidase activity; P:proteolysis	-
Cit.3523.1.S1_at	3	1868	0	0.8165	nuclease harbi1-like	-
Cit.35230.1.S1_at	2	893	5.40064e-61	0.812	predicted protein	C:nucleus	-
Cit.35235.1.S1_at	2	777	1.2736e-69	0.667	homeobox-leucine zipper protein athb-51-like	F:DNA binding	-
Cit.3529.1.S1_s_at	3	1815	0	0.883	reticuline oxidase	F:flavin adenine dinucleotide binding; F:reticuline oxidase activity; F:UDP-N-acetylmuramate dehydrogenase activity; P:oxidation-reduction process	EC:1.21.3.3; EC:1.1.1.158
Cit.35332.1.S1_s_at	1	903	2.38575e-104	0.6865	sequence-specific dna binding transcription factor	F:sequence-specific DNA binding transcription factor activity; C:nucleus
Cit.35345.1.S1_s_at	3	756	2.86535e-94	0.7625	galacturonosyltransferase-like 9	F:polygalacturonate 4-alpha-galacturonosyltransferase activity; P:intracellular signal transduction; P:endoplasmic reticulum unfolded protein response; P:response to oxidative stress; C:Golgi apparatus; P:carbohydrate biosynthetic process; P:abscisic acid mediated signaling pathway	EC:2.4.1.43
Cit.35355.1.S1_s_at	1	796	5.41203e-60	0.7745	mft-like protein	-
Cit.35426.1.S1_at	1	754	7.24212e-155	0.7515	wrky transcription factor 57	P:response to water deprivation; P:response to salt stress; P:regulation of transcription, DNA-dependent; F:sequence-specific DNA binding; F:sequence-specific DNA binding transcription factor activity; C:nucleus	-
Cit.35442.1.S1_x_at	1	805	2.64097e-133	0.8605	miraculin-like protein 2	-
Cit.35529.1.S1_at	2	839	2.40368e-36	0.6585	centromere protein f-like isoform x1	-
Cit.3554.1.S1_s_at	1	2014	0	0.845	endo- -beta-glucanase	P:carbohydrate metabolic process; F:hydrolase activity, hydrolyzing O-glycosyl compounds	EC:3.2.1.0
Cit.35566.1.S1_s_at	3	833	5.14083e-122	0.7005	calmodulin-like protein 5-like	F:calcium ion binding; P:oxidation-reduction process; F:oxidoreductase activity; F:2-alkenal reductase [NAD(P)] activity
Cit.35568.1.S1_s_at	1	826	3.68934e-170	0.945	pectate lyase	C:extracellular region; F:pectate lyase activity	EC:4.2.2.2
Cit.35594.1.S1_at	3	882	1.94098e-48	0.5125	f-box family protein	-
Cit.35659.1.S1_at	3	776	1.95972e-159	0.7745	calcium-dependent lipid-binding ( domain) family protein	F:molecular_function; P:biological_process; C:cellular_component
Cit.35768.1.S1_s_at	4	399	2.29274e-31	0.8945	gasa5-like protein	P:response to gibberellin stimulus; C:extracellular region; C:plasmodesma; P:response to salicylic acid stimulus; P:heat acclimation	-
Cit.35770.1.S1_at	1	202	3.30687e-28	0.768	tir-nbs-lrr resistance protein	P:defense response; F:ADP binding; P:signal transduction
Cit.35776.1.S1_at	1	650	1.72605e-78	0.741	probable receptor-like protein kinase	P:protein phosphorylation; F:ATP binding; C:membrane; C:nucleus; F:protein serine/threonine kinase activity	EC:2.7.11.0
Cit.35927.1.S1_s_at	3	900	4.48441e-156	0.735	protein phytoclock 1	P:circadian rhythm; F:binding; P:regulation of transcription, DNA-dependent	-
Cit.36037.1.S1_at	2	773	3.44445e-57	0.58	predicted protein	F:molecular_function; P:biological_process; C:nucleus
Cit.36076.1.S1_at	3	732	9.2627e-96	0.8205	protein lurp-one-related 6-like	F:molecular_function; P:biological_process; C:cellular_component
Cit.36091.1.S1_at	2	775	2.70115e-13	0.8067	Uncharacterized protein TCM_007661	-
Cit.36095.1.S1_at	2	746	2.11644e-92	0.8	wd repeat and hmg-box dna-binding protein 1-like	P:regulation of G2/M transition of mitotic cell cycle; P:gene silencing; P:regulation of flower development; P:floral organ formation; P:histone H3-K9 methylation; P:DNA replication initiation; F:nucleotide binding; P:cell proliferation; P:regulation of DNA replication; P:DNA methylation	-
Cit.36110.1.S1_at	4	567	2.32115e-70	0.6788	hypothetical protein CICLE_v10022668mg	-
Cit.36250.1.S1_s_at	1	470	8.76365e-60	0.8205	glutamate decarboxylase	P:glutamate metabolic process; F:pyridoxal phosphate binding; F:glutamate decarboxylase activity; C:nucleus; C:cytosol; F:calmodulin binding	EC:4.1.1.15
Cit.36276.1.S1_at	2	549	2.58843e-46	0.805	histone deacetylase	P:DNA mediated transformation; C:nucleolus; F:metal ion binding; P:polarity specification of adaxial/abaxial axis	-
Cit.3628.1.S1_at	3	609	1.76673e-69	0.8995	laccase 110a	P:response to copper ion; F:copper ion binding; F:hydroquinone:oxygen oxidoreductase activity; F:L-ascorbate oxidase activity; C:apoplast; P:vegetative to reproductive phase transition of meristem; P:lignin catabolic process; P:oxidation-reduction process	EC:1.10.3.2; EC:1.10.3.3
Cit.3629.1.S1_s_at	3	758	1.14398e-124	0.8855	branched-chain-amino-acid aminotransferase 2	P:toxin catabolic process; F:L-leucine transaminase activity; P:response to sucrose stimulus; P:branched-chain amino acid metabolic process; F:L-valine transaminase activity; P:response to fructose stimulus; C:chloroplast; F:L-isoleucine transaminase activity; C:mitochondrion	EC:2.6.1.42
Cit.3642.1.S1_x_at	2	986	0	0.9695	neutral invertase	-
Cit.3643.1.S1_at	2	665	1.22955e-98	0.979	neutral invertase	F:glycopeptide alpha-N-acetylgalactosaminidase activity; P:metabolic process	EC:3.2.1.97
Cit.3665.1.S1_at	3	581	6.20212e-30	0.7995	snakin-2	P:single-multicellular organism process; P:organic substance biosynthetic process; C:cell wall; P:unidimensional cell growth; P:indole-containing compound metabolic process; P:regulation of hormone levels; P:primary metabolic process; P:response to alcohol; P:response to lipid; P:response to hormone stimulus; P:carboxylic acid metabolic process	-
Cit.3665.1.S1_s_at	3	581	6.18646e-30	0.7995	snakin-2	P:single-multicellular organism process; P:organic substance biosynthetic process; C:cell wall; P:unidimensional cell growth; P:indole-containing compound metabolic process; P:regulation of hormone levels; P:primary metabolic process; P:response to alcohol; P:response to lipid; P:response to hormone stimulus; P:carboxylic acid metabolic process	-
Cit.36672.1.S1_s_at	1	661	1.36265e-154	0.8205	omega-hydroxypalmitate o-feruloyl transferase	F:anthranilate N-benzoyltransferase activity	EC:2.3.1.144
Cit.36707.1.S1_at	1	713	1.98779e-140	0.843	uncharacterized transporter ybr287w-like	P:auxin polar transport; C:integral to membrane; F:auxin:hydrogen symporter activity; P:transmembrane transport	-
Cit.36781.1.S1_s_at	1	496	3.95061e-55	0.7535	x intrinsic protein	-
Cit.36807.1.S1_s_at	3	636	3.14284e-113	0.7465	gibberellin 2-beta-dioxygenase 8-like	P:oxidation-reduction process; F:gibberellin 3-beta-dioxygenase activity; F:oxidoreductase activity, acting on single donors with incorporation of molecular oxygen, incorporation of two atoms of oxygen	EC:1.14.11.15; EC:1.13.11.0
Cit.36859.1.S1_at	2	646	3.0878e-41	0.702	ubiquitin-like domain-containing protein	C:nucleus	-
Cit.36935.1.S1_s_at	1	800	1.98364e-145	0.8085	salicylate o-methyltransferase	P:methylation; F:jasmonate O-methyltransferase activity	EC:2.1.1.141
Cit.36965.1.S1_at	1	732	1.84758e-91	0.783	uncharacterized loc101207424	C:nucleus	-
Cit.36981.1.S1_at	2	788	1.81162e-103	0.825	microtubule binding protein	P:mitotic cell cycle; C:microtubule associated complex; C:mitochondrion; P:cytokinesis, initiation of separation; P:histone phosphorylation; P:microtubule cytoskeleton organization; C:preprophase band; P:phragmoplast assembly	-
Cit.37078.1.S1_s_at	1	676			---NA---	-
Cit.37161.1.S1_at	1	643	3.62756e-50	0.6545	major latex	P:response to biotic stimulus; P:defense response
Cit.37189.1.S1_at	1	705			---NA---	-
Cit.372.1.S1_s_at	3	1742	0	0.828	pyridoxal phosphate-dependent transferases superfamily protein isoform 1	P:indoleacetic acid biosynthetic process; P:response to symbiotic fungus; F:isopenicillin-N epimerase activity; P:tryptophan catabolic process; P:para-aminobenzoic acid metabolic process; F:pyridoxal phosphate binding; P:cysteine biosynthetic process	EC:5.1.1.17
Cit.37272.1.S1_at	3	534			---NA---	-
Cit.37294.1.S1_at	1	410	8.4871e-53	0.8105	ferric-chelate reductase	C:integral to membrane; P:brassinosteroid biosynthetic process	-
Cit.37298.1.S1_at	2	563	1.80905e-96	0.863	cellulose synthase-like protein d5-like	P:cytokinesis by cell plate formation; P:response to water deprivation; P:response to salt stress; C:integral to membrane; P:cellulose biosynthetic process; F:mannan synthase activity; P:leaf morphogenesis; P:double-strand break repair via homologous recombination; P:microtubule cytoskeleton organization; F:cellulose synthase (UDP-forming) activity; P:regulation of cell proliferation; P:response …	EC:2.4.1.12
Cit.37314.1.S1_at	4	541	1.65622e-51	0.6825	hydroxycinnamoyl-coenzyme a shikimate quinate hydroxycinnamoyltransferase-like	F:transferase activity, transferring acyl groups	-
Cit.37328.1.S1_at	3	617	1.40267e-125	0.7725	ring-h2 finger protein atl51-like	F:metal ion binding	-
Cit.37371.1.S1_at	3	655	4.25277e-120	0.7385	protein srg1-like	-
Cit.37441.1.S1_at	4	622	7.38314e-70	0.678	8-hydroxyquercetin 8-o-methyltransferase	-
Cit.37449.1.S1_at	4	704	8.98365e-32	0.6318	glucan endo- -beta-glucosidase	F:hydrolase activity, acting on glycosyl bonds	-
Cit.37459.1.S1_at	1	575	9.37491e-77	0.9895	myb domain protein 55	F:sequence-specific DNA binding transcription factor activity; F:DNA binding; F:chromatin binding; C:nucleus; P:regulation of transcription, DNA-dependent	-
Cit.37479.1.S1_at	3	643			---NA---	-
Cit.375.1.S1_x_at	1	1178	1.31978e-158	0.99	polyubiquitin	C:vacuole; P:cellular protein modification process; P:ubiquitin-dependent protein catabolic process	-
Cit.37518.1.S1_s_at	2	626	1.18944e-106	0.788	chalcone isomerase	P:flavonoid biosynthetic process; F:chalcone isomerase activity; C:organelle membrane; C:endoplasmic reticulum; C:intracellular organelle part; P:response to UV	EC:5.5.1.6
Cit.37567.1.S1_at	1	728	3.04101e-144	0.6905	ring u-box domain-containing protein	F:zinc ion binding	-
Cit.3757.1.S1_at	3	858	5.85802e-135	0.635	wrky dna-binding protein	P:regulation of transcription, DNA-dependent; F:sequence-specific DNA binding; F:sequence-specific DNA binding transcription factor activity
Cit.37586.1.S1_at	2	683	3.15257e-41	0.7315	serine-rich adhesin for platelets-like	P:petal formation; P:sepal formation; C:nucleus	-
Cit.37623.1.S1_at	1	613	7.14198e-73	0.868	ocs element-binding	F:sequence-specific DNA binding transcription factor activity; F:sequence-specific DNA binding; P:regulation of transcription, DNA-dependent	-
Cit.37645.1.S1_at	2	700	2.10224e-44	0.675	mitogen-activated protein kinase kinase kinase 3-like	P:regulation of primary metabolic process; F:protein binding; F:nucleotide binding; P:histone modification; P:regulation of cellular metabolic process; F:oxidoreductase activity; C:phragmoplast; P:protein phosphorylation; F:protein serine/threonine kinase activity; P:macromolecule methylation; P:cell plate assembly; C:nucleus; P:regulation of macromolecule metabolic process; P:DNA replication	EC:2.7.11.0
Cit.37649.1.S1_at	2	680	1.12918e-52	0.7695	histone h3	C:chromatin; P:methylation-dependent chromatin silencing; P:chromatin silencing by small RNA; F:protein binding; P:regulation of DNA replication; P:cytokinesis by cell plate formation; P:histone H3-K9 methylation; P:regulation of G2/M transition of mitotic cell cycle; P:cell proliferation; P:sepal formation; P:double fertilization forming a zygote and endosperm; C:chromosome, centromeric region; …	-
Cit.3768.1.S1_at	3	509	7.27395e-06	0.66	Uncharacterized protein TCM_024815	-
Cit.3768.1.S1_s_at	3	509	7.27395e-06	0.66	Uncharacterized protein TCM_024815	-
Cit.3778.1.S1_at	3	863	6.73192e-84	0.7115	ethylene-responsive transcription factor erf017-like	P:transcription, DNA-dependent	-
Cit.3779.1.S1_s_at	1	1083	0	0.6075	membrane bound nac transcription factor 1	P:regulation of transcription, DNA-dependent; F:DNA binding
Cit.37818.1.S1_at	2	397	3.59922e-25	0.7785	nucleic acid- ob-fold-like protein	F:molecular_function; P:biological_process; C:cellular_component
Cit.37818.1.S1_s_at	2	397	3.59922e-25	0.7785	nucleic acid- ob-fold-like protein	F:molecular_function; P:biological_process; C:cellular_component
Cit.37829.1.S1_s_at	3	371	4.38754e-38	0.81	nac domain-containing protein 90-like	F:DNA binding; P:regulation of transcription, DNA-dependent	-
Cit.37918.1.S1_at	1	423	1.56352e-69	0.896	inorganic phosphate	P:phosphate ion transport; C:integral to membrane; F:inorganic phosphate transmembrane transporter activity; P:transmembrane transport	-
Cit.37935.1.S1_at	2	315	4.86977e-64	0.984	protein prolifera-like	F:DNA-dependent ATPase activity; F:protein binding; P:histone H3-K9 methylation; P:DNA unwinding involved in DNA replication; P:cell proliferation; P:chromatin silencing; C:cytosol; P:sugar mediated signaling pathway; P:DNA methylation; F:DNA binding; C:MCM complex; P:DNA replication initiation; F:ATP binding; C:nucleus; F:DNA helicase activity	-
Cit.3795.1.S1_at	2	820	3.04546e-122	0.844	sarcosine oxidase	C:cytoplasm; F:sarcosine oxidase activity; P:tetrahydrofolate metabolic process; P:oxidation-reduction process	EC:1.5.3.1
Cit.37972.1.S1_at	2	453			---NA---	-
Cit.3798.1.S1_at	2	1434	5.92597e-158	0.6835	hydroxycinnamoyl shikimate quinate hydroxycinnamoyltransferase	F:transferase activity, transferring acyl groups other than amino-acyl groups	EC:2.3.1.0
Cit.38.1.S1_x_at	3	451	6.60451e-08	0.965	hypothetical protein CICLE_v10006385mg	-
Cit.38030.1.S1_at	2	262	1.24824e-37	0.8645	protein wax2-like	P:fatty acid biosynthetic process; F:oxidoreductase activity; F:iron ion binding; C:integral to membrane; P:oxidation-reduction process	-
Cit.38119.1.S1_at	2	281	5.00687e-42	0.833	thymidine kinase-like	P:DNA replication; F:thymidine kinase activity; P:nucleotide biosynthetic process; P:phosphorylation; F:ATP binding	EC:2.7.1.21
Cit.38145.1.S1_at	2	240			---NA---	-
Cit.38213.1.S1_at	3	365	7.9994e-76	0.84	phospholipase a1- chloroplastic-like	F:hydrolase activity	-
Cit.38230.1.S1_at	2	458	1.40346e-45	0.656	uv-b-insensitive 4	P:response to UV-B; P:endomitotic cell cycle; P:regulation of mitosis; F:protein binding; P:trichome branching; P:DNA endoreduplication; P:regulation of meiosis; C:nucleus	-
Cit.3832.1.S1_s_at	2	634	1.15564e-54	1	probable histone -like	C:nucleosome; C:nucleolus; F:DNA binding; P:nucleosome assembly; F:protein heterodimerization activity	-
Cit.38326.1.S1_at	1	438	9.50309e-87	0.7715	bzip family protein	F:sequence-specific DNA binding transcription factor activity; F:sequence-specific DNA binding; P:regulation of transcription, DNA-dependent	-
Cit.38340.1.S1_at	3	492			---NA---	-
Cit.38358.1.S1_at	1	422			---NA---	-
Cit.38388.1.S1_at	1	552			---NA---	-
Cit.38404.1.S1_at	2	366	2.13897e-21	0.6865	aspartyl glutamyl-trna(asn gln) amidotransferase subunit isoform partial	-
Cit.38467.1.S1_at	3	322	1.06874e-07	0.57	ethylene-responsive nuclear family protein	-
Cit.38500.1.S1_s_at	2	291	7.92131e-59	0.8715	promoter-binding protein spl9	C:nucleus; F:DNA binding	-
Cit.38581.1.S1_at	4	649	1.61768e-60	0.658	tubby-like protein 8-like	C:cytosol; P:response to fungus; P:regulation of transcription, DNA-dependent; C:nucleus	-
Cit.38616.1.S1_at	2	390	6.2989e-85	0.966	meiotic recombination protein dmc1 homolog	F:damaged DNA binding; P:response to ionizing radiation; P:chiasma assembly; P:double-strand break repair; F:ATP binding; F:protein binding; P:reciprocal meiotic recombination; F:DNA-dependent ATPase activity; C:nucleus	-
Cit.38640.1.S1_at	3	683	1.02016e-95	0.6975	non-specific lipid-transfer protein at2g13820-like	F:lipid binding; P:lipid transport; F:molecular_function; C:membrane
Cit.38671.1.S1_at	1	378	3.91252e-16	0.5665	cyclin-dependent protein kinase inhibitor siamese	-
Cit.38686.1.S1_at	1	374	8.23954e-55	0.77	gdsl esterase lipase at5g45950-like	C:extracellular region; P:very long-chain fatty acid metabolic process; P:cuticle development; F:carboxylesterase activity	EC:3.1.1.1
Cit.38742.1.S1_at	1	427	7.8787e-22	0.6581	Uncharacterized protein TCM_005005	P:xylan biosynthetic process; C:mitochondrion; F:molecular_function; P:glucuronoxylan metabolic process; P:biological_process
Cit.38752.1.S1_at	1	661	3.07036e-101	0.6725	bifunctional monodehydroascorbate reductase and carbonic anhydrase nectarin-3-like	F:metal ion binding; C:cytoplasmic membrane-bounded vesicle; F:zinc ion binding; P:one-carbon metabolic process; F:carbonate dehydratase activity; F:lyase activity
Cit.3876.1.S1_s_at	1	799	1.13974e-89	0.843	fasciclin-like arabinogalactan protein 11-like	C:anchored to membrane; P:secondary cell wall biogenesis; C:plasma membrane	-
Cit.38765.1.S1_at	1	398	2.12446e-18	0.9125	3-oxoacyl-	P:fatty acid biosynthetic process; C:chloroplast envelope; C:chloroplast stroma; P:chloroplast fission; F:3-oxoacyl-[acyl-carrier-protein] synthase activity; C:membrane; P:embryo development	EC:2.3.1.41
Cit.3878.1.S1_at	2	1060	1.30629e-116	0.8915	btb poz and math domain-containing protein 2-like	F:identical protein binding; P:cellular response to salt stress; P:mRNA processing; P:cellular response to water deprivation; C:nucleus	-
Cit.38788.1.S1_s_at	1	565	1.67555e-25	0.912	Uncharacterized protein TCM_000814	C:cytoplasm; C:microtubule	-
Cit.38802.1.S1_at	1	488	5.17098e-79	0.915	hypothetical protein CICLE_v10031335mg	P:regulation of anion channel activity; C:plasma membrane; C:mitochondrion	-
Cit.38805.1.S1_at	3	520	1.66111e-76	0.829	dopamine beta-	C:integral to membrane	-
Cit.38806.1.S1_at	2	371	3.99536e-75	0.97	cellulose synthase-like protein d5-like	P:cytokinesis by cell plate formation; P:response to water deprivation; P:response to salt stress; C:integral to membrane; P:cellulose biosynthetic process; F:mannan synthase activity; P:leaf morphogenesis; P:double-strand break repair via homologous recombination; P:microtubule cytoskeleton organization; F:cellulose synthase (UDP-forming) activity; P:regulation of cell proliferation; P:response …	EC:2.4.1.12
Cit.38812.1.S1_at	1	354	2.1726e-50	0.6071	hypothetical protein CICLE_v10012763mg	-
Cit.38848.1.S1_at	1	230	2.02313e-10	0.7133	conserved hypothetical protein	-
Cit.38861.1.S1_at	1	473	3.08182e-09	0.73	predicted protein	-
Cit.38866.1.S1_at	4	420			---NA---	-
Cit.38868.1.S1_at	2	499	1.02544e-67	0.868	serine threonine-protein kinase tio-like	P:nucleolus organization; P:methylation-dependent chromatin silencing; P:chromatin silencing by small RNA; P:regulation of cell proliferation; F:protein binding; P:regulation of DNA replication; P:cytokinesis by cell plate formation; P:histone H3-K9 methylation; P:regulation of G2/M transition of mitotic cell cycle; C:phragmoplast; P:spindle assembly; P:DNA methylation; F:protein serine/threonine…	EC:2.7.11.0
Cit.38876.1.S1_at	2	392	9.37409e-32	0.8345	myosin heavy chain kinase b-like	C:Cul4-RING ubiquitin ligase complex; C:nucleus; F:nucleotide binding	-
Cit.38882.1.S1_at	1	463			---NA---	-
Cit.38996.1.S1_s_at	1	837	5.0648e-138	0.5205	hypothetical protein CICLE_v10021362mg	-
Cit.39178.1.S1_s_at	3	533	1.57361e-43	0.727	seed maturation protein lea 4	P:embryo development
Cit.39183.1.S1_at	2	559	2.4936e-78	0.8835	protein zinc induced facilitator-like 1-like	P:basipetal auxin transport; P:root development; P:response to water deprivation; C:plant-type vacuole membrane; P:regulation of stomatal closure; P:gravitropism; F:potassium ion antiporter activity; P:response to karrikin; C:plasma membrane	-
Cit.3920.1.S1_s_at	1	1142	9.92221e-112	0.9035	aquaporin nip6-1-like	F:borate transmembrane transporter activity; F:urea transmembrane transporter activity; F:glycerol transmembrane transporter activity; P:myo-inositol hexakisphosphate biosynthetic process; C:integral to membrane; F:water channel activity; P:cellular response to boron-containing substance levels; P:borate transport; C:plasma membrane	-
Cit.39202.1.S1_at	1	498	2.6718e-58	0.9435	casp-like protein os03g0767900-like	C:plasma membrane; C:integral to membrane	-
Cit.39268.1.S1_s_at	2	760	3.56573e-163	0.9555	serine threonine-protein kinase aurora-1-like	P:protein phosphorylation; F:ATP binding; F:protein serine/threonine kinase activity	EC:2.7.11.0
Cit.39287.1.S1_s_at	1	836	0	0.7935	gdsl esterase lipase	F:hydrolase activity, acting on ester bonds	-
Cit.39321.1.S1_s_at	3	276	1.85521e-46	0.798	probable galacturonosyltransferase-like 9-like	P:carbohydrate biosynthetic process; F:polygalacturonate 4-alpha-galacturonosyltransferase activity; C:Golgi apparatus	EC:2.4.1.43
Cit.39482.1.S1_at	2	337	1.78074e-17	0.688	kinase interacting family isoform 2	-
Cit.39515.1.S1_at	1	655	1.18919e-154	0.718	calmodulin-binding protein	-
Cit.39551.1.S1_at	2	602	1.1751e-14	0.8005	calmodulin-binding heat-shock	F:triglyceride lipase activity; F:carboxylesterase activity; P:lipid catabolic process	EC:3.1.1.3; EC:3.1.1.1
Cit.39560.1.S1_at	2	690	7.06513e-95	0.797	wd repeat-containing protein 76-like	P:response to abscisic acid stimulus; P:response to water deprivation; C:Cul4-RING ubiquitin ligase complex; C:cytoplasm; F:nucleotide binding	-
Cit.39637.1.S1_x_at	2	491			---NA---	-
Cit.3966.1.S1_s_at	1	901	2.74336e-77	0.905	peroxidase	F:metal ion binding; P:response to oxidative stress; F:heme binding; P:defense response to fungus; F:peroxidase activity; C:extracellular region; C:cytosol; P:oxidation-reduction process	EC:1.11.1.7
Cit.3968.1.S1_at	1	977	5.11386e-122	0.815	protein ndr1-like	F:molecular_function; C:plasmodesma; P:biological_process; C:plasma membrane
Cit.3972.1.S1_at	2	1628	0	0.7795	ap2-like ethylene-responsive transcription factor ail1-like	P:oxidation-reduction process; P:regulation of transcription, DNA-dependent; F:DNA binding; F:sequence-specific DNA binding transcription factor activity; F:2-alkenal reductase [NAD(P)] activity; C:nucleus	EC:1.3.1.74
Cit.39752.1.S1_at	1	568	1.35167e-112	0.905	beta-expansin 1a	C:extracellular region; C:plant-type cell wall; P:sexual reproduction; C:membrane	-
Cit.3982.1.S1_at	4	1263	1.37063e-121	0.82	pollen ole e 1 allergen and extensin family protein	-
Cit.39833.1.S1_at	1	669	3.19076e-66	0.866	kda class vi heat shock	P:response to high light intensity; C:cytoplasm; P:response to hydrogen peroxide; P:response to heat	-
Cit.39836.1.S1_at	1	533	6.98343e-66	0.9	hypothetical protein CICLE_v10033033mg	-
Cit.39949.1.S1_at	3	697	7.96631e-170	0.9415	protein da1-related 1-like	F:zinc ion binding; C:plasma membrane	-
Cit.39977.1.S1_s_at	4	436	2.78005e-13	0.6368	protodermal factor	-
Cit.40006.1.S1_at	2	612	8.63132e-53	0.824	nucleic acid- ob-fold-like protein	F:molecular_function; P:biological_process; C:cellular_component
Cit.40074.1.S1_s_at	1	537			---NA---	-
Cit.40083.1.S1_s_at	1	661	8.1814e-103	0.8785	fiber protein fb34	-
Cit.40103.1.S1_at	2	648	4.40948e-81	0.647	nuclear mitotic apparatus protein 1-like isoform x2	C:mitochondrion; F:molecular_function; P:biological_process
Cit.40148.1.S1_at	4	568			---NA---	-
Cit.40149.1.S1_at	2	560	1.73787e-14	0.696	arm repeat superfamily protein isoform 1	P:single-organism process	-
Cit.40152.1.S1_s_at	2	549	4.55751e-39	0.69	envelope carrier protein	P:transport; P:photoprotection; C:mitochondrial inner membrane; C:chloroplast envelope; C:thylakoid membrane; P:photosystem II repair; F:ATP transmembrane transporter activity; P:response to nematode	-
Cit.4026.1.S1_s_at	3	569	5.75784e-64	0.889	calcium-binding protein pbp1-like	F:calcium ion binding	-
Cit.40262.1.S1_at	2	580	4.22736e-84	0.638	promoter-binding protein spl9	C:nucleus; F:DNA binding	-
Cit.4030.1.S1_at	3	1443	0	0.7915	u-box domain-containing protein 19-like	P:protein ubiquitination; F:ubiquitin-protein ligase activity; C:ubiquitin ligase complex	EC:6.3.2.19
Cit.40341.1.S1_x_at	1	691			---NA---	-
Cit.40377.1.S1_s_at	3	733	6.35765e-85	0.7815	glutathione transferase gst 23-like	F:lactoylglutathione lyase activity; F:transferase activity	EC:4.4.1.5
Cit.40420.1.S1_at	3	484	9.55646e-80	0.9535	crt dre binding factor	P:response to water deprivation; P:regulation of transcription, DNA-dependent; F:DNA binding; P:cold acclimation; F:sequence-specific DNA binding transcription factor activity; C:nucleus	-
Cit.4047.1.S1_at	3	1062	1.10719e-118	0.833	ribonuclease t2	C:extracellular space; P:nucleic acid phosphodiester bond hydrolysis; C:plasma membrane; F:RNA binding; P:anthocyanin-containing compound biosynthetic process; P:response to stress; C:cell wall; F:ribonuclease T2 activity; P:proline transport	EC:3.1.27.1
Cit.40492.1.S1_s_at	2	613	1.03983e-125	0.743	udp rhamnose:anthocyanidin-3-glucoside rhamnosyltransferase	P:metabolic process; F:transferase activity, transferring hexosyl groups	EC:2.4.1.0
Cit.40508.1.S1_s_at	3	584	1.32178e-75	0.6455	protein tify 5a-like	-
Cit.4068.1.S1_s_at	1	1892	1.99447e-84	0.763	probable nad h-dependent oxidoreductase 1	F:6'-deoxychalcone synthase activity; F:oxidoreductase activity; P:oxidation-reduction process	EC:2.3.1.170
Cit.4076.1.S1_at	3	819	1.36877e-52	0.7665	unnamed protein product	-
Cit.4078.1.S1_at	3	1278	0	0.8765	cysteine proteinase	C:vacuole; C:endoplasmic reticulum lumen; C:aleurone grain; F:2-alkenal reductase [NAD(P)] activity; P:proteolysis; F:cysteine-type peptidase activity; P:oxidation-reduction process	EC:1.3.1.74
Cit.4096.1.S1_at	1	1294	0	0.904	probable galacturonosyltransferase-like 1-like	F:transferase activity, transferring glycosyl groups	-
Cit.4118.1.S1_s_at	2	700	6.30428e-76	0.9795	histone h3	C:nucleosome; P:cell proliferation; F:DNA binding; P:nucleosome assembly; C:nucleus; F:protein heterodimerization activity; C:plastid	-
Cit.4135.1.S1_at	1	665	7.5325e-39	0.6685	nb-arc domain-containing disease resistance isoform 1	-
Cit.4135.1.S1_s_at	1	665	7.52054e-39	0.6685	nb-arc domain-containing disease resistance isoform 1	-
Cit.4135.1.S1_x_at	1	665	7.5325e-39	0.6685	nb-arc domain-containing disease resistance isoform 1	-
Cit.4137.1.S1_s_at	2	957	2.76199e-110	0.906	ubiquitin-conjugating enzyme e2 19-like	P:proteasomal ubiquitin-dependent protein catabolic process; P:cytokinesis by cell plate formation; P:regulation of unidimensional cell growth; P:proteasome assembly; P:response to misfolded protein; P:microtubule cytoskeleton organization; F:ubiquitin-protein ligase activity; P:protein ubiquitination; P:DNA endoreduplication; P:cell proliferation; C:cytoplasm; C:nucleus	EC:6.3.2.19
Cit.4169.1.S1_at	1	1513	5.76506e-112	0.7915	bel1-like homeodomain protein 1-like	-
Cit.4205.1.S1_at	3	818	9.17505e-39	0.871	dynein light chain type 1 family protein	F:microtubule motor activity; F:Rho guanyl-nucleotide exchange factor activity; C:microtubule associated complex; P:microtubule cytoskeleton organization; P:root hair cell development; P:pollen tube growth; C:cytoplasm; C:nucleus	-
Cit.421.1.S1_s_at	2	1045	1.15712e-177	0.8625	osmotin-like protein	P:response to other organism; P:cell wall modification; C:extracellular region; P:plant-type cell wall organization; C:plasmodesma; C:plant-type cell wall; P:cytokinesis by cell plate formation	-
Cit.4211.1.S1_at	3	1894	0	0.8905	probable beta-d-xylosidase 2-like	P:carbohydrate metabolic process; C:extracellular region; C:plant-type cell wall; F:beta-glucosidase activity; P:response to arsenic-containing substance	EC:3.2.1.21
Cit.4219.1.S1_s_at	1	745	3.07707e-39	0.6735	pgps d10	F:molecular_function; P:biological_process; C:nucleus
Cit.4233.1.S1_s_at	1	853	4.70374e-140	0.7445	protein	-
Cit.425.1.S1_s_at	1	730	1.62922e-55	0.803	blue copper	F:copper ion binding; F:electron carrier activity	-
Cit.4258.1.S1_s_at	1	688	4.82023e-110	0.794	protein plant cadmium resistance 2-like	-
Cit.4259.1.S1_at	1	968	1.65463e-65	0.794	protein plant cadmium resistance 2-like	-
Cit.4318.1.S1_s_at	4	730	1.08702e-56	0.675	growth-regulating factor 4-like	P:regulation of transcription, DNA-dependent; F:ATP binding; F:hydrolase activity, acting on acid anhydrides, in phosphorus-containing anhydrides; C:nucleus
Cit.4353.1.S1_at	3	971	0.00011821	0.425	hypothetical protein LOTGIDRAFT_86453, partial	-
Cit.4353.1.S1_s_at	3	971	0.00011821	0.425	hypothetical protein LOTGIDRAFT_86453, partial	-
Cit.4361.1.S1_at	2	577			---NA---	-
Cit.4426.1.S1_at	4	1124	3.05335e-95	0.7015	probable homogentisate phytyltransferase chloroplastic-like	F:prenyltransferase activity; C:integral to membrane
Cit.4439.1.S1_s_at	1	1118	2.32766e-146	0.8535	glutathione s-transferase zeta class-like isoform 2	F:maleylacetoacetate isomerase activity; C:cytoplasm; F:glutathione transferase activity; P:aromatic amino acid family metabolic process	EC:5.2.1.2; EC:2.5.1.18
Cit.4444.1.S1_at	3	1020	6.48145e-133	0.754	methyl esterase	F:hydrolase activity	-
Cit.4486.1.S1_at	1	806	3.42685e-137	0.816	protein lurp-one-related 15-like	P:indoleacetic acid biosynthetic process; P:tryptophan catabolic process; P:cellular cation homeostasis; P:divalent metal ion transport; C:chloroplast; P:cellular response to nitrogen starvation	-
Cit.4574.1.S1_s_at	1	1210	0	0.887	phosphoesterase family protein	F:hydrolase activity, acting on ester bonds; C:plasma membrane	-
Cit.4628.1.S1_at	1	1315	3.8846e-176	0.864	inactive rhomboid protein 1-like	C:integral to membrane; P:proteolysis; F:serine-type endopeptidase activity	EC:3.4.21.0
Cit.4629.1.S1_s_at	3	929	1.54177e-123	0.875	germin-like protein 10	F:nutrient reservoir activity; C:plant-type cell wall; F:manganese ion binding; P:xylan biosynthetic process; F:superoxide dismutase activity; C:extracellular region; P:glucuronoxylan metabolic process; P:oxidation-reduction process	EC:1.15.1.1
Cit.4666.1.S1_at	1	1742	0	0.8445	serine carboxypeptidase-like 51-like	F:serine-type carboxypeptidase activity; P:systemic acquired resistance; P:response to endoplasmic reticulum stress; C:extracellular region; P:proteolysis	EC:3.4.16.0
Cit.4667.1.S1_at	1	611	2.00585e-80	0.7465	fatty acyl- reductase 2-like	F:fatty-acyl-CoA reductase (alcohol-forming) activity
Cit.4682.1.S1_at	1	2083	0	0.8225	leucine-rich repeat receptor-like serine threonine tyrosine-protein kinase sobir1-like	P:protein phosphorylation; P:positive regulation of cell death; P:transmembrane receptor protein tyrosine kinase signaling pathway; F:ATP binding; F:protein tyrosine kinase activity; P:positive regulation of defense response; P:negative regulation of floral organ abscission; F:calmodulin-dependent protein kinase activity; C:plasma membrane	EC:2.7.10.0; EC:2.7.11.17
Cit.4683.1.S1_at	1	1297	0	0.846	mitochondrial carrier	P:transmembrane transport; C:integral to membrane	-
Cit.4690.1.S1_at	1	1828	0	0.859	flavonoid 3 -monooxygenase-like	F:heme binding; F:flavonoid 3',5'-hydroxylase activity; F:iron ion binding; F:electron carrier activity; P:oxidation-reduction process	EC:1.14.13.88
Cit.471.1.S1_at	2	667	8.51703e-27	0.729	ubiquitin	-
Cit.4752.1.S1_s_at	3	444	1.89707e-13	0.538	protein	-
Cit.4810.1.S1_at	3	971	2.23558e-82	0.8115	ethylene-responsive transcription factor 1b-like	F:sequence-specific DNA binding transcription factor activity; F:DNA binding; C:nucleus; P:regulation of transcription, DNA-dependent	-
Cit.4865.1.S1_s_at	1	1160	9.14319e-176	0.694	myosin heavy chain	P:response to cadmium ion; P:response to abscisic acid stimulus; C:cytoplasm; C:plasma membrane	-
Cit.4884.1.S1_at	2	957	1.42839e-133	0.759	uncharacterized loc101222797	P:histone phosphorylation; P:cytokinesis by cell plate formation; P:regulation of cell proliferation; P:microtubule cytoskeleton organization; C:nucleus	-
Cit.4939.1.S1_at	1	1017			---NA---	-
Cit.4949.1.S1_at	1	1101	0	0.865	probable inactive receptor kinase at5g58300-like	F:tau-protein kinase activity; P:protein phosphorylation; F:ATP binding; F:2-alkenal reductase [NAD(P)] activity; C:integral to membrane; P:oxidation-reduction process	EC:2.7.11.26; EC:1.3.1.74
Cit.4964.1.S1_at	1	716	3.92041e-101	0.9795	ubiquitin-conjugating enzyme e2 10	P:proteasomal ubiquitin-dependent protein catabolic process; P:regulation of unidimensional cell growth; P:proteasome assembly; P:response to misfolded protein; F:ubiquitin protein ligase binding; F:ubiquitin-protein ligase activity; P:protein ubiquitination; P:DNA endoreduplication; C:cytoplasm	EC:6.3.2.19
Cit.4999.1.S1_s_at	3	269			---NA---	-
Cit.5001.1.S1_s_at	2	872	1.77123e-39	0.6575	ac009360_9this gene is cut partial	C:nucleus; C:cytoplasm	-
Cit.5006.1.S1_at	4	1767	0	0.8225	calmodulin binding	F:calmodulin binding	-
Cit.5026.1.S1_at	2	816	1.1402e-38	0.8015	microtubule-associated protein	C:nucleus; C:plastid	-
Cit.5049.1.S1_s_at	2	691	8.47618e-72	0.9775	histone h3	C:nucleosome; P:cell proliferation; F:DNA binding; P:nucleosome assembly; C:nucleus; F:protein heterodimerization activity; C:plastid	-
Cit.5064.1.S1_at	4	812	1.34718e-78	0.7215	ring finger family protein	F:metal ion binding	-
Cit.5137.1.S1_at	1	1373	0	0.865	s-adenosyl-l-methionine-dependent methyltransferases superfamily protein	C:vacuolar membrane; P:methylation; F:methyltransferase activity	EC:2.1.1.0
Cit.5137.1.S1_s_at	1	1373	0	0.865	s-adenosyl-l-methionine-dependent methyltransferases superfamily protein	C:vacuolar membrane; P:methylation; F:methyltransferase activity	EC:2.1.1.0
Cit.515.1.S1_at	1	1855	0	0.815	beta-glucosidase 46-like	P:carbohydrate metabolic process; C:integral to membrane; F:beta-glucosidase activity	EC:3.2.1.21
Cit.5154.1.S1_s_at	2	1124	8.02107e-112	0.714	chromatin assembly factor 1 subunit fas2	P:trichome differentiation; C:CAF-1 complex; P:heterochromatin assembly; P:meristem structural organization; P:double-strand break repair via homologous recombination; P:pollen development; F:protein binding; F:nucleotide binding; P:leaf development; P:nucleosome assembly; P:cell proliferation; C:nucleus	-
Cit.5156.1.S1_at	2	1468	2.39291e-132	0.824	glucan endo- -beta-glucosidase 5-like	P:carbohydrate metabolic process; C:plant-type cell wall; C:vacuole; F:cation binding; C:anchored to plasma membrane; C:plasmodesma; F:glucan endo-1,3-beta-D-glucosidase activity	EC:3.2.1.39
Cit.5183.1.S1_s_at	1	843	6.06809e-173	0.823	probable lrr receptor-like serine threonine-protein kinase at1g14390-like	C:plasma membrane; P:protein phosphorylation; F:ATP binding; F:protein serine/threonine kinase activity; P:transmembrane receptor protein tyrosine kinase signaling pathway	EC:2.7.11.0
Cit.5228.1.S1_s_at	1	687	4.65686e-86	0.6345	feronia receptor-like kinase	P:single-organism cellular process; P:pollen tube reception; F:protein kinase activity; P:post-embryonic development; P:defense response to fungus; P:protein autophosphorylation; C:filiform apparatus; P:response to abiotic stimulus; P:single-organism carbohydrate metabolic process; C:plasmodesma; C:plasma membrane	-
Cit.5257.1.S1_s_at	3	591	8.39534e-73	0.9025	calcium-binding ef-hand family protein	-
Cit.5266.1.S1_s_at	1	979	2.81011e-41	0.8645	metal ion binding protein	C:nucleus; C:plasmodesma	-
Cit.5276.1.S1_at	3	1123	5.86068e-178	0.9185	cobra-like protein	P:glucuronoxylan metabolic process; P:cell growth; P:cellulose microfibril organization; P:secondary cell wall biogenesis; C:vacuolar membrane; P:xylem development; P:xylan biosynthetic process; C:anchored to membrane; C:plasma membrane	-
Cit.5278.1.S1_at	1	1396	0	0.924	probable glycerol-3-phosphate acyltransferase 8-like	P:metabolic process; F:glycerol-3-phosphate O-acyltransferase activity	EC:2.3.1.15
Cit.5285.1.S1_s_at	2	837	4.15674e-79	0.807	mitochondrial import inner membrane translocase subunit tim23-like	F:P-P-bond-hydrolysis-driven protein transmembrane transporter activity; P:terpenoid biosynthetic process; C:mitochondrial inner membrane presequence translocase complex; C:integral to membrane; P:protein transport	-
Cit.5290.1.S1_at	1	821	0.000510179	0.5	PREDICTED: hypothetical protein LOC100426640	-
Cit.5300.1.S1_at	2	919	4.29563e-93	0.89	deoxyuridine 5 -triphosphate nucleotidohydrolase-like	C:cytosol; P:DNA repair; F:dUTP diphosphatase activity; P:DNA-dependent DNA replication; P:dUMP biosynthetic process; F:identical protein binding; P:dUTP metabolic process; F:magnesium ion binding	EC:3.6.1.23
Cit.5337.1.S1_s_at	2	1075	5.26056e-164	0.9015	ribonucleoside-diphosphate reductase large subunit-like	-
Cit.5350.1.S1_at	3	927	2.16348e-143	0.5295	nac domain protein	P:regulation of transcription, DNA-dependent; F:DNA binding
Cit.5383.1.S1_at	1	830	1.2127e-95	0.7915	gdsl esterase lipase at5g45910-like	C:cytoplasmic membrane-bounded vesicle; F:hydrolase activity	-
Cit.5424.1.S1_at	1	809	5.86091e-78	0.7905	uncharacterized wd repeat-containing	-
Cit.5438.1.S1_at	3	601	5.13781e-21	0.6725	Uncharacterized protein TCM_038341	F:molecular_function; P:biological_process
Cit.5440.1.S1_s_at	1	1097	2.90329e-125	0.7935	spx domain-containing protein 3-like	P:galactolipid biosynthetic process; P:negative regulation of transcription, DNA-dependent; C:nucleus; P:positive regulation of cellular response to phosphate starvation; P:phosphate ion transport	-
Cit.5447.1.S1_at	2	1230	5.39604e-134	0.8065	protein fam179b-like	C:cytoplasm; P:response to cyclopentenone; P:cytokinesis by cell plate formation; P:spindle assembly	-
Cit.5451.1.S1_s_at	1	697	3.62752e-15	1	hypothetical protein CICLE_v10017051mg	-
Cit.5473.1.S1_at	2	923	3.5003e-44	0.5156	growth-regulating factor isoform 1	P:regulation of transcription, DNA-dependent; F:ATP binding; F:hydrolase activity, acting on acid anhydrides, in phosphorus-containing anhydrides; C:nucleus
Cit.5477.1.S1_s_at	4	1034	1.30516e-163	0.6045	hypothetical protein CICLE_v10001800mg	-
Cit.5478.1.S1_at	1	1256	1.22924e-15	0.9515	alpha beta fold family protein	F:hydrolase activity; P:metabolic process; C:cytoplasm	-
Cit.5493.1.S1_s_at	3	374	3.25512e-18	0.931	protein rotundifolia like 8	P:fatty acid catabolic process; P:protein sumoylation; P:shoot system development; C:nucleus	-
Cit.5498.1.S1_at	1	735	2.70183e-49	0.7245	blue copper protein	C:anchored to membrane; F:copper ion binding; C:plasma membrane	-
Cit.5501.1.S1_at	1	1094	1.74707e-127	0.7545	sterile alpha motif domain-containing protein	F:molecular_function; C:chloroplast; P:biological_process
Cit.5502.1.S1_at	1	741	2.94478e-82	0.7765	metal ion binding	-
Cit.5518.1.S1_at	1	828	9.4459e-142	0.903	gras family transcription factor	P:regulation of transcription, DNA-dependent	-
Cit.5544.1.S1_at	1	1120	2.52469e-114	0.8345	platz transcription factor family protein	-
Cit.5568.1.S1_s_at	3	1700	0	0.8305	cytochrome p450	F:heme binding; F:oxidoreductase activity, acting on paired donors, with incorporation or reduction of molecular oxygen; F:monooxygenase activity; F:iron ion binding; F:electron carrier activity; P:oxidation-reduction process; F:secologanin synthase activity	EC:1.3.3.9
Cit.5585.1.S1_s_at	1	693	5.23719e-56	0.7975	blue copper	F:copper ion binding; C:plasma membrane; F:electron carrier activity; P:xylan biosynthetic process; C:anchored to membrane; P:glucuronoxylan metabolic process	-
Cit.5620.1.S1_s_at	1	777	9.88746e-166	0.858	xyloglucan galactosyltransferase katamari1 homolog	P:glucose catabolic process; F:RNA binding; F:ATP binding; F:galactosyltransferase activity; F:helicase activity; P:xyloglucan biosynthetic process; C:membrane; C:Golgi apparatus; C:nucleus	-
Cit.5660.1.S1_s_at	2	813	4.5833e-16	0.8995	ribonuclease p protein subunit p25	F:nucleic acid binding	-
Cit.5673.1.S1_at	4	1278	3.95576e-146	0.8185	glutamyl-trna amidotransferase subunit a-like	F:carbon-nitrogen ligase activity, with glutamine as amido-N-donor; F:transferase activity	EC:6.3.5.0
Cit.57.1.S1_at	3	938	5.44925e-117	0.838	miraculin-like protein 2	-
Cit.57.1.S1_x_at	3	938	5.44987e-117	0.838	miraculin-like protein 2	-
Cit.5726.1.S1_at	2	1343	2.59984e-122	0.689	condensin complex subunit 2-like	P:mitotic cell cycle; P:gene silencing by RNA; P:cell division; P:chromatin silencing; C:cytoplasm; P:regulation of cell cycle; P:cell cycle process; C:condensed chromosome; P:histone lysine methylation; P:DNA replication	-
Cit.5726.1.S1_s_at	2	1343	2.59984e-122	0.689	condensin complex subunit 2-like	P:mitotic cell cycle; P:gene silencing by RNA; P:cell division; P:chromatin silencing; C:cytoplasm; P:regulation of cell cycle; P:cell cycle process; C:condensed chromosome; P:histone lysine methylation; P:DNA replication	-
Cit.5730.1.S1_s_at	1	465			---NA---	-
Cit.5734.1.S1_at	2	767	5.92472e-73	0.8475	cell wall invertase	P:carbohydrate metabolic process; F:hydrolase activity, hydrolyzing O-glycosyl compounds	EC:3.2.1.0
Cit.5744.1.S1_at	2	1404	1.95277e-14	0.899	cycloartenol synthase	P:steroid biosynthetic process; P:tetracyclic triterpenoid biosynthetic process; C:integral to membrane; F:cycloartenol synthase activity	EC:5.4.99.8
Cit.5759.1.S1_s_at	3	1100	0	0.9585	probable pre-mrna-splicing factor atp-dependent rna helicase-like	P:cytokinesis by cell plate formation; C:cytosol; F:RNA binding; F:ATP-dependent RNA helicase activity; C:mitochondrion; C:plasmodesma; P:microtubule cytoskeleton organization; F:ATP binding; P:protein glycosylation	-
Cit.5760.1.S1_at	1	1191	3.30792e-136	0.921	duf246 domain-containing protein at1g04910-like	-
Cit.5768.1.S1_at	1	688	1.58908e-90	0.7475	hypothetical protein CICLE_v10026745mg	-
Cit.5769.1.S1_at	1	673	1.23604e-87	0.8535	flavonoid 3 -monooxygenase-like	F:heme binding; F:flavonoid 3',5'-hydroxylase activity; F:iron ion binding; F:electron carrier activity; P:oxidation-reduction process	EC:1.14.13.88
Cit.577.1.S1_s_at	2	1107	2.10042e-27	0.698	f-box kelch-repeat protein at1g80440-like	P:negative regulation of cytokinin mediated signaling pathway; C:nucleus; C:SCF ubiquitin ligase complex	-
Cit.580.1.S1_x_at	3	580	2.83786e-75	0.8425	wound-induced protein win1	P:defense response to bacterium; P:defense response to fungus, incompatible interaction; P:nitrate transport; C:cell wall; P:response to nitrate; F:ribonuclease activity; F:chitin binding; C:extracellular region; P:cell wall macromolecule catabolic process	-
Cit.5814.1.S1_at	1	1596	0	0.7345	hypothetical protein CICLE_v10004982mg	-
Cit.5864.1.S1_at	2	1052	9.70219e-129	0.8585	mitotic cyclin	P:response to gamma radiation; P:regulation of DNA replication; F:cyclin-dependent protein serine/threonine kinase regulator activity; P:cytokinesis by cell plate formation; P:histone H3-K9 methylation; F:protein kinase binding; P:regulation of cell growth; P:regulation of G2/M transition of mitotic cell cycle; P:spindle assembly; P:stomatal lineage progression; P:chromatin silencing; C:cytoplasm…	-
Cit.5868.1.S1_s_at	2	1367	0	0.781	calmodulin binding	C:nucleus	-
Cit.5874.1.S1_s_at	1	694	6.94493e-88	0.8715	phosphoenolpyruvate carboxylase kinase	P:protein phosphorylation; F:ATP binding; F:protein serine/threonine kinase activity	EC:2.7.11.0
Cit.5875.1.S1_at	1	1185	5.07765e-172	0.835	phosphoenolpyruvate carboxylase kinase	P:protein phosphorylation; F:ATP binding; F:protein serine/threonine kinase activity	EC:2.7.11.0
Cit.5884.1.S1_at	2	1394	2.18106e-32	0.7255	cyclin-dependent kinase inhibitor 3-like	P:mitotic cell cycle; P:gene silencing; P:phosphorylation; P:regulation of nucleobase-containing compound metabolic process; P:cell cycle arrest; P:organelle organization; P:negative regulation of cellular metabolic process; P:regulation of cellular macromolecule biosynthetic process; C:nucleus; P:DNA replication; F:cyclin-dependent protein serine/threonine kinase inhibitor activity	-
Cit.5888.1.S1_at	3	678	5.7078e-43	0.8665	ring-h2 finger protein atl2-like	P:negative regulation of defense response; P:detection of biotic stimulus; P:response to wounding; F:zinc ion binding; P:jasmonic acid mediated signaling pathway; P:salicylic acid biosynthetic process; P:systemic acquired resistance, salicylic acid mediated signaling pathway; P:regulation of plant-type hypersensitive response; P:regulation of hydrogen peroxide metabolic process; P:respiratory bur…	-
Cit.5891.1.S1_at	3	1082	2.14954e-134	0.7075	ap2 erf domain-containing transcription factor	P:cellular process	-
Cit.5899.1.S1_at	1	1367	1.11096e-123	0.8195	ring-h2 finger protein atl72-like	F:zinc ion binding	-
Cit.5920.1.S1_at	3	1125	9.35784e-103	0.7505	cytochrome p450 71a1-like	F:metal ion binding; F:oxidoreductase activity; C:organelle membrane; C:endoplasmic reticulum; C:membrane part	-
Cit.5920.1.S1_s_at	3	1125	9.33421e-103	0.7505	cytochrome p450 71a1-like	F:metal ion binding; F:oxidoreductase activity; C:organelle membrane; C:endoplasmic reticulum; C:membrane part	-
Cit.5925.1.S1_at	1	1254	5.30905e-126	0.593	hypothetical protein CICLE_v10029021mg	F:molecular_function; P:biological_process; C:nucleus
Cit.5947.1.S1_at	1	511	8.18623e-48	0.8795	plant glycogenin-like starch initiation protein 1	C:Golgi apparatus; P:starch metabolic process; P:secondary cell wall biogenesis; P:glucuronoxylan biosynthetic process; F:glucuronoxylan glucuronosyltransferase activity; F:glycogenin glucosyltransferase activity; C:nucleus	EC:2.4.1.186
Cit.5970.1.S1_at	3	1228	0	0.7335	nac domain ipr003441	P:regulation of transcription, DNA-dependent; F:DNA binding
Cit.5990.1.S1_at	1	991	3.87758e-141	0.833	1-phosphatidylinositol- -bisphosphate phosphodiesterase delta-1	F:phosphatidylinositol binding; P:signal transduction; C:nucleus	-
Cit.5990.1.S1_s_at	1	991	3.87802e-141	0.833	1-phosphatidylinositol- -bisphosphate phosphodiesterase delta-1	F:phosphatidylinositol binding; P:signal transduction; C:nucleus	-
Cit.6020.1.S1_at	1	1506	1.4245e-158	0.609	serine threonine protein kinase	P:protein autophosphorylation; F:protein serine/threonine kinase activity	EC:2.7.11.0
Cit.6022.1.S1_at	2	1092	1.49114e-115	0.913	vacuolar protein sorting-associated protein 2 homolog 2-like	P:cytokinesis by cell plate formation; P:vesicle-mediated transport; P:histone phosphorylation; P:DNA replication; P:histone H3-K9 methylation; P:microtubule cytoskeleton organization; C:ESCRT III complex; F:protein binding; P:cell proliferation; P:DNA methylation; C:nucleus	-
Cit.6048.1.S1_s_at	1	1116	0	0.6245	probable wrky transcription factor 70-like	P:organic substance metabolic process; P:cellular response to oxygen-containing compound; P:negative regulation of biological process; P:response to other organism; P:regulation of cellular metabolic process; P:cellular response to organic substance; P:signal transduction; P:regulation of defense response; P:innate immune response	-
Cit.6076.1.S1_s_at	1	738	1.8295e-82	0.8825	heavy metal-associated isoprenylated plant protein 26-like	P:metal ion transport; F:metal ion binding	-
Cit.6115.1.S1_at	1	1111	1.30275e-135	0.905	mediator of rna polymerase ii transcription subunit	C:endosome; C:trans-Golgi network; C:Golgi apparatus	-
Cit.6134.1.S1_at	3	806	1.27438e-58	0.6275	basic helix-loop-helix family protein	F:protein dimerization activity; P:regulation of transcription, DNA-dependent; F:sequence-specific DNA binding transcription factor activity; C:nucleus; F:DNA binding
Cit.6138.1.S1_at	2	1362	1.17488e-121	0.823	rna polymerase ii elongation factor ell3 isoform 1	C:mitochondrion	-
Cit.6152.1.S1_at	3	1207	3.56007e-127	0.6865	52 kda repressor of the inhibitor of the protein kinase- partial	-
Cit.6163.1.S1_at	1	1309	0	0.894	galactinol synthase	C:cytoplasm; F:metal ion binding; P:raffinose family oligosaccharide biosynthetic process; P:galactose metabolic process; F:inositol 3-alpha-galactosyltransferase activity; P:carbohydrate storage; P:cellular response to cold	EC:2.4.1.123
Cit.6218.1.S1_at	2	1081	8.97471e-126	0.9	encodes alpha-helical if-like protein isoform 2	C:nucleus; C:cytoplasm	-
Cit.6231.1.S1_s_at	3	1331	5.25115e-144	0.82	cysteine-rich rlk 34	-
Cit.6239.1.S1_at	1	1321	0	0.7245	receptor-like protein kinase partial	-
Cit.6247.1.S1_s_at	4	1104	0	0.827	cysteine proteinase	F:oxidoreductase activity; P:proteolysis; F:cysteine-type peptidase activity	-
Cit.6276.1.S1_at	2	917	4.12384e-19	0.719	dna topoisomerase 2-like	F:metal ion binding; F:DNA topoisomerase type II (ATP-hydrolyzing) activity; F:DNA binding; F:ATP binding; P:DNA topological change	EC:5.99.1.3
Cit.6285.1.S1_at	2	1335	1.1349e-127	0.7615	replication protein a 32 kda subunit a-like	P:cytokinesis by cell plate formation; P:regulation of G2/M transition of mitotic cell cycle; P:regulation of flower development; P:double-strand break repair via homologous recombination; P:somatic cell DNA recombination; P:histone H3-K9 methylation; P:gene silencing by RNA; P:pollen development; F:protein binding; P:DNA replication initiation; P:cell proliferation; P:regulation of DNA replicati…	-
Cit.6309.1.S1_at	3	810	1.42649e-09	0.8855	uncharacterized loc101211719	-
Cit.6332.1.S1_at	3	804	8.37521e-48	0.688	receptor-like protein	-
Cit.6376.1.S1_at	3	1303	2.40435e-118	0.6635	transcription factor myb21-like	P:response to salicylic acid stimulus; P:cellular response to phosphate starvation; P:metabolic process; P:gibberellin biosynthetic process; F:catalytic activity; F:chromatin binding; F:DNA binding
Cit.6379.1.S1_at	4	486	6.67301e-41	0.6858	glutamine dumper	-
Cit.6382.1.S1_at	4	961	1.78307e-110	0.7885	nadh dehydrogenase-like complex t	P:protein folding; C:chloroplast	-
Cit.6404.1.S1_at	1	1010	3.30783e-59	0.6455	ethylene-responsive transcription factor erf109-like	P:regulation of transcription, DNA-dependent; P:transcription, DNA-dependent; C:nucleus; F:sequence-specific DNA binding transcription factor activity; F:DNA binding
Cit.6406.1.S1_at	1	1333	0	0.8375	mannose-binding lectin superfamily protein	C:extracellular region	-
Cit.6415.1.S1_at	3	962	1.21087e-136	0.8085	protein binding	C:exocyst; P:exocytosis	-
Cit.6422.1.S1_s_at	2	895	3.94024e-56	0.622	hmg-box (high mobility group) dna-binding family protein	C:nucleus
Cit.6429.1.S1_s_at	1	1299	0	0.6785	clathrin assembly protein at4g40080-like	P:oxidation-reduction process; F:oxidoreductase activity; F:phospholipid binding; F:2-alkenal reductase [NAD(P)] activity
Cit.6437.1.S1_at	2	989	3.29164e-101	0.72	translation initiation factor if- isoform 1	P:epidermal cell fate specification; P:methylation-dependent chromatin silencing; P:chromatin silencing by small RNA; P:regulation of DNA replication; P:cytokinesis by cell plate formation; P:histone H3-K9 methylation; P:regulation of G2/M transition of mitotic cell cycle; P:regulation of flower development; C:nucleus	-
Cit.6438.1.S1_at	1	817	1.62516e-124	0.8895	system protein c isoform 1	F:glucuronoxylan 4-O-methyltransferase activity; C:Golgi apparatus; P:xylan biosynthetic process; P:glucuronoxylan metabolic process	EC:2.1.1.112
Cit.6456.1.S1_at	3	1009	1.37989e-152	0.9595	cellulose synthase catalytic subunit	P:glucuronoxylan metabolic process; P:protein desumoylation; F:zinc ion binding; C:integral to membrane; P:cellulose biosynthetic process; P:cell wall thickening; P:rhamnogalacturonan I side chain metabolic process; P:secondary cell wall biogenesis; P:vegetative to reproductive phase transition of meristem; F:cellulose synthase (UDP-forming) activity; P:xylem development; P:xylan biosynthetic pro…	EC:2.4.1.12
Cit.6467.1.S1_s_at	1	983			---NA---	-
Cit.6479.1.S1_at	2	691	7.9276e-45	0.613	tsl-kinase interacting protein 1-like	F:kinase activity; F:molecular_function; P:phosphorylation; P:biological_process; C:nucleus
Cit.6482.1.S1_at	3	1164	2.31029e-66	0.5875	uncharacterized loc101210213	-
Cit.6504.1.S1_at	3	926	9.97471e-86	0.5515	zinc finger cchc domain-containing protein 8-like isoform x2	F:metal ion binding; P:metal ion transport
Cit.6513.1.S1_a_at	2	1055	7.29423e-134	0.9225	g2 mitotic-specific cyclin-1-like	P:regulation of cyclin-dependent protein serine/threonine kinase activity; F:protein kinase binding; C:nucleus; P:cell division	-
Cit.6513.1.S1_at	2	1055	7.29423e-134	0.9225	g2 mitotic-specific cyclin-1-like	P:regulation of cyclin-dependent protein serine/threonine kinase activity; F:protein kinase binding; C:nucleus; P:cell division	-
Cit.6524.1.S1_at	1	1253	2.24608e-167	0.852	1-acyl-sn-glycerol-3-phosphate acyltransferase-like	P:CDP-diacylglycerol biosynthetic process; F:1-acylglycerol-3-phosphate O-acyltransferase activity; C:integral to membrane	EC:2.3.1.51
Cit.6538.1.S1_s_at	1	432	8.9059e-09	0.7275	Uncharacterized protein TCM_022188	-
Cit.6584.1.S1_at	3	825	1.6422e-119	0.72	uncharacterized loc101203522	P:single-organism carbohydrate metabolic process; P:cellular metabolic process	-
Cit.6587.1.S1_at	3	844	1.23035e-139	0.8525	phosphoglyceride transfer family protein	-
Cit.6587.1.S1_s_at	1	844	9.00845e-106	0.845	phosphoglyceride transfer family protein	P:response to wounding; C:intracellular; P:coumarin biosynthetic process; P:transport; F:transporter activity	-
Cit.6618.1.S1_at	3	1083	1.46046e-51	0.746	ethylene-responsive transcription factor erf054-like	F:sequence-specific DNA binding transcription factor activity; F:DNA binding; C:nucleus; P:regulation of transcription, DNA-dependent	-
Cit.6647.1.S1_s_at	1	1173	1.42899e-164	0.8075	glycerophosphodiester phosphodiesterase gde1-like	P:glycerol metabolic process; F:glycerophosphodiester phosphodiesterase activity; P:lipid metabolic process	EC:3.1.4.46
Cit.6652.1.S1_at	3	938	1.37602e-149	0.963	cellulose synthase	-
Cit.6654.1.S1_at	2	798	7.22523e-125	0.8905	axial regulator yabby 1	-
Cit.6674.1.S1_at	2	1651	0	0.8105	cyclin family protein	P:regulation of cyclin-dependent protein serine/threonine kinase activity; F:protein kinase binding; C:nucleus; P:cell division	-
Cit.6681.1.S1_s_at	2	1099	2.13066e-48	0.6495	smad fha domain-containing protein	P:response to stimulus; P:cellular macromolecule metabolic process; P:nucleic acid metabolic process; C:nucleus	-
Cit.6696.1.S1_at	1	850	2.15077e-58	0.79	palmitoyl-acyl carrier protein chloroplastic-like	P:fatty acid biosynthetic process; F:palmitoyl-[acyl-carrier-protein] hydrolase activity; F:oleoyl-[acyl-carrier-protein] hydrolase activity; F:myristoyl-[acyl-carrier-protein] hydrolase activity	EC:3.1.2.14
Cit.6742.1.S1_s_at	1	712	1.18716e-118	0.878	cycloartenol synthase-like	F:cycloartenol synthase activity	EC:5.4.99.8
Cit.6756.1.S1_at	3	1743	0	0.8595	pectinesterase 2-like	P:cell wall modification; C:cell wall; F:pectinesterase activity; C:extracellular region; F:aspartyl esterase activity; F:enzyme inhibitor activity; P:negative regulation of catalytic activity; P:pectin catabolic process	EC:3.1.1.11
Cit.6756.1.S1_s_at	3	1743	8e-46	0.8745	unknow protein	-
Cit.6760.1.S1_at	3	1408	0	0.7845	probable beta- -xylosyltransferase irx9-like	F:xylosyltransferase activity; C:Golgi apparatus; P:secondary cell wall biogenesis; P:glucuronoxylan biosynthetic process	-
Cit.6792.1.S1_at	1	1745	0	0.6345	uncharacterized loc101214978	C:chloroplast; C:plasma membrane	-
Cit.6823.1.S1_at	4	288			---NA---	-
Cit.6823.1.S1_s_at	1	288			---NA---	-
Cit.6831.1.S1_at	1	1425	0	0.885	abc transporter b family member 13-like	P:vernalization response; P:acropetal auxin transport; C:integral to membrane; P:anthocyanin accumulation in tissues in response to UV light; F:auxin efflux transmembrane transporter activity; P:basipetal auxin transport; P:auxin efflux; F:xenobiotic-transporting ATPase activity; P:transmembrane transport; P:ATP catabolic process; C:plasma membrane; F:peptide-transporting ATPase activity; C:nucle…	EC:3.6.3.44; EC:3.6.3.43
Cit.6836.1.S1_at	2	1101	5.80069e-144	0.88	dna replication licensing factor mcm2-like	F:DNA-dependent ATPase activity; P:regulation of cell proliferation; P:regulation of DNA replication; P:cytokinesis by cell plate formation; P:histone H3-K9 methylation; P:DNA unwinding involved in DNA replication; P:regulation of root meristem growth; C:cytosol; P:acetyl-CoA metabolic process; P:DNA methylation; P:regulation of cell cycle; F:DNA binding; P:embryo development; C:MCM complex; P:nu…	-
Cit.6837.1.S1_at	3	858	0	0.85	probable peptide nitrate transporter at5g62680-like	P:transport; C:membrane; F:transporter activity	-
Cit.6842.1.S1_at	2	1125	3.1939e-57	0.635	chromosome-associated kinesin kif4-like	C:intracellular organelle; F:binding; C:plasmodesma; P:single-organism process	-
Cit.6867.1.S1_at	2	499	2.87483e-23	0.7565	thymidine kinase-like	F:thymidine kinase activity; P:cellular metabolic process; F:ATP binding; C:mitochondrion	EC:2.7.1.21
Cit.6906.1.S1_at	2	804	2.29271e-42	0.697	uncharacterized loc101222088	P:jasmonic acid metabolic process; P:response to jasmonic acid stimulus; F:protein binding	-
Cit.6918.1.S1_at	1	467	5.4605e-58	0.7905	non-lysosomal glucosylceramidase-like	P:glucosylceramide catabolic process; C:plasma membrane; F:glucosylceramidase activity; C:integral to membrane	EC:3.2.1.45
Cit.696.1.S1_x_at	3	452	1.37567e-07	0.96	hypothetical protein CICLE_v10006385mg	-
Cit.6968.1.S1_at	2	1223	7.59571e-149	0.8445	origin recognition complex subunit 6-like	P:DNA-dependent DNA replication; F:DNA binding; C:nuclear origin of replication recognition complex	-
Cit.7003.1.S1_at	2	1013	2.6767e-05	0.56	PREDICTED: uncharacterized protein LOC100854324	-
Cit.7045.1.S1_at	1	1653	0	0.9065	glycosyltransferase 2-like	P:multidimensional cell growth; P:root hair elongation; F:UDP-xylosyltransferase activity; C:integral to membrane; P:cell tip growth; P:cell wall organization; F:transferase activity, transferring hexosyl groups; C:endosome; P:anthocyanin accumulation in tissues in response to UV light; P:regulation of hormone levels; F:protein binding; C:trans-Golgi network; F:xyloglucan 6-xylosyltransferase act…	EC:2.4.1.0; EC:2.4.2.39
Cit.7055.1.S1_at	2	1537	1.03816e-88	0.541	grl7	P:regulation of transcription, DNA-dependent; F:ATP binding; F:hydrolase activity, acting on acid anhydrides, in phosphorus-containing anhydrides; C:nucleus; P:leaf development
Cit.7068.1.S1_at	4	1643	0	0.8095	root phototropism protein 3-like	-
Cit.7073.1.S1_at	4	1006	1.28791e-165	0.946	protein cypro4-like	P:G2 phase of mitotic cell cycle; P:gene silencing by RNA; P:regulation of DNA replication; P:histone H3-K9 methylation; P:protein deubiquitination; P:regulation of G2/M transition of mitotic cell cycle; P:cell proliferation; P:chromatin silencing; P:cullin deneddylation; P:photomorphogenesis; C:cytosol; P:DNA methylation; P:protein ubiquitination; P:histone phosphorylation; P:positive regulation…	-
Cit.7080.1.S1_at	2	1275	1.88913e-147	0.8005	bifunctional dihydroflavonol 4-reductase flavanone 4-reductase	F:dihydrokaempferol 4-reductase activity; P:oxidation-reduction process; P:cellular metabolic process; F:coenzyme binding	EC:1.1.1.219
Cit.7103.1.S1_at	3	743	7.10028e-42	0.62	homeobox-leucine zipper protein hat5-like	F:DNA binding	-
Cit.712.1.S1_x_at	1	454	2.31754e-05	0.6333	dna binding protein	-
Cit.7150.1.S1_at	2	1127	2.08314e-164	0.808	btb poz domain-containing protein at5g03250-like	-
Cit.7153.1.S1_at	2	1093	1.43656e-111	0.795	dna replication licensing factor mcm3 homolog	F:DNA-dependent ATPase activity; P:regulation of DNA replication; P:gene silencing; P:cytokinesis by cell plate formation; P:histone H3-K9 methylation; P:DNA unwinding involved in DNA replication; P:cell proliferation; P:DNA methylation; P:regulation of cell cycle; F:DNA binding; C:MCM complex; P:regulation of flower development; P:DNA replication initiation; C:nucleus; F:ATP binding; F:DNA helic…	-
Cit.7164.1.S1_at	1	807	2.92213e-160	0.78	hydroquinone glucosyltransferase-like	F:transferase activity, transferring hexosyl groups	EC:2.4.1.0
Cit.7169.1.S1_at	2	722	2.34949e-70	0.865	forked1 isoform 1	-
Cit.7178.1.S1_at	3	375			---NA---	-
Cit.7191.1.S1_at	3	753	2.01069e-129	0.87	cytochrome p450 86b1-like	P:oxidation-reduction process; P:suberin biosynthetic process; F:aromatase activity; P:transition metal ion transport; F:electron carrier activity; F:oxygen binding; F:heme binding; P:very long-chain fatty acid biosynthetic process; C:chloroplast; F:iron ion binding; C:endoplasmic reticulum	EC:1.14.14.1
Cit.7198.1.S1_at	1	912	6.57368e-48	0.521	hypothetical protein RCOM_1213740	C:mitochondrion; F:molecular_function; P:biological_process
Cit.7246.1.S1_at	2	619	2.79135e-39	0.729	f-box lrr-repeat protein 17-like	P:anatomical structure development; P:multicellular organismal development; C:plastid	-
Cit.7276.1.S1_at	1	876	2.28081e-100	0.773	sieve element occlusion a	-
Cit.7294.1.S1_at	2	655			---NA---	-
Cit.7295.1.S1_at	3	815	3.32995e-51	0.6775	proteasome inhibitor-related	-
Cit.7299.1.S1_s_at	2	898			---NA---	-
Cit.7311.1.S1_at	4	1280	0	0.8105	phospholipase d	P:root development; P:response to misfolded protein; P:fatty acid beta-oxidation; P:galactolipid biosynthetic process; P:proteasomal ubiquitin-dependent protein catabolic process; F:phospholipase D activity; C:vacuole; P:cellular response to water deprivation; P:toxin catabolic process; P:aging; F:2-alkenal reductase [NAD(P)] activity; P:proteasome core complex assembly; F:phospholipid binding; P…	EC:3.1.4.4; EC:1.3.1.74
Cit.7312.1.S1_at	2	464	1.20594e-25	0.897	sulfite exporter family protein	C:integral to membrane	-
Cit.7334.1.S1_at	3	828	1.63765e-65	0.681	uncharacterized loc101213469	-
Cit.7343.1.S1_s_at	3	1369	0	0.8325	u-box domain-containing protein 16-like	P:response to chitin	-
Cit.7382.1.S1_at	1	980	2.54417e-143	0.717	a g-specific adenine glycosylase	P:DNA repair; F:hydrolase activity	-
Cit.7396.1.S1_at	2	207	8.61889e-14	0.7495	protein iq-domain 14-like	-
Cit.7413.1.S1_at	2	942	3.85997e-160	0.9	leucine-rich repeat receptor protein kinase exs-like	P:oxidation-reduction process; C:integral to membrane; F:ATP binding; P:activation of MAPKK activity; F:MAP kinase kinase kinase activity; F:2-alkenal reductase [NAD(P)] activity; F:phosphoprotein phosphatase activity	EC:2.7.11.25; EC:1.3.1.74; EC:3.1.3.16
Cit.7421.1.S1_at	1	697	1.1432e-38	0.544	Uncharacterized protein TCM_037215	-
Cit.7444.1.S1_at	1	716	1.51562e-92	0.5541	hypothetical protein CICLE_v10032944mg	P:xylan biosynthetic process; F:molecular_function; P:glucuronoxylan metabolic process; C:mitochondrion
Cit.7475.1.S1_at	1	964	2.00324e-100	0.7405	protein ndr1-like	F:molecular_function; C:plasma membrane
Cit.7483.1.S1_at	4	467	7.4774e-07	0.725	predicted protein	-
Cit.7496.1.S1_at	1	1698	0	0.6255	nuclease harbi1-like	C:cytoplasmic membrane-bounded vesicle
Cit.7497.1.S1_at	2	896	5.61998e-55	0.6685	ovate family protein	-
Cit.753.1.S1_x_at	3	671	4.20471e-76	0.8425	wound-induced protein win1	P:defense response to bacterium; P:defense response to fungus, incompatible interaction; P:nitrate transport; C:cell wall; P:response to nitrate; F:ribonuclease activity; F:chitin binding; C:extracellular region; P:cell wall macromolecule catabolic process	-
Cit.7553.1.S1_at	3	593	9.54229e-97	0.713	hypothetical protein CICLE_v10012971mg	-
Cit.7588.1.S1_a_at	2	798	2.84961e-60	0.857	cyclin b1	P:stomatal lineage progression; P:regulation of cyclin-dependent protein serine/threonine kinase activity; P:cell division; F:protein kinase binding; F:cyclin-dependent protein serine/threonine kinase regulator activity; C:nucleus	-
Cit.7588.1.S1_at	2	798	2.84961e-60	0.857	cyclin b1	P:stomatal lineage progression; P:regulation of cyclin-dependent protein serine/threonine kinase activity; P:cell division; F:protein kinase binding; F:cyclin-dependent protein serine/threonine kinase regulator activity; C:nucleus	-
Cit.7593.1.S1_at	1	471			---NA---	-
Cit.7606.1.S1_at	2	721	1.58869e-96	0.856	JHL23J11.5	C:chloroplast	-
Cit.7637.1.S1_at	2	790	2.80171e-135	0.8665	probable nitrite transporter at1g68570-like	P:oligopeptide transport; C:plasma membrane; F:transporter activity	-
Cit.7653.1.S1_at	1	1867	0	0.8055	multidrug and toxin extrusion protein 1	P:drug transmembrane transport; F:antiporter activity; F:drug transmembrane transporter activity; C:plasma membrane	-
Cit.7661.1.S1_at	4	897	5.51944e-175	0.678	zinc finger	F:metal ion binding; P:regulation of transcription, DNA-dependent; P:transcription, DNA-dependent; C:nucleus; F:sequence-specific DNA binding transcription factor activity
Cit.7688.1.S1_at	2	578	1.33113e-102	0.8675	serine threonine protein	P:basipetal auxin transport; P:protein phosphorylation; C:basal plasma membrane; P:regulation of protein localization; F:ATP binding; F:protein kinase C activity; F:protein binding; C:nucleus	EC:2.7.11.13
Cit.7727.1.S1_at	4	950	3.21e-89	0.751	early nodulin-like protein	F:electron carrier activity; F:copper ion binding
Cit.7749.1.S1_at	1	945	7.98177e-91	0.813	uncharacterized wd repeat-containing	C:cytoplasm; C:Cul4-RING ubiquitin ligase complex	-
Cit.7782.1.S1_at	1	1188	3.96132e-103	0.853	cellulose-synthase-like c5	P:cell wall biogenesis; F:cellulose synthase activity; C:Golgi apparatus; C:nucleus	-
Cit.7830.1.S1_at	2	893	7.08801e-145	0.964	mitotic spindle checkpoint protein mad2-like	P:response to misfolded protein; F:protein binding; P:proteasomal ubiquitin-dependent protein catabolic process; P:cell proliferation; P:regulation of unidimensional cell growth; C:chromocenter; C:cytoplasm; C:kinetochore; C:nuclear envelope; P:DNA endoreduplication; P:pollen sperm cell differentiation; F:DNA binding; P:histone phosphorylation; P:mitotic spindle assembly checkpoint; P:proteasome …	-
Cit.7831.1.S1_at	4	650	4.54015e-109	0.8355	nucleic acid binding	F:metal ion binding; F:NAD+ ADP-ribosyltransferase activity	EC:2.4.2.30
Cit.7845.1.S1_at	2	735	1.13439e-52	0.7615	fanconi anemia group d2 protein homolog	P:telomere maintenance in response to DNA damage; P:response to gamma radiation; P:multicellular organism reproduction; P:meiotic chromosome segregation; P:meiotic DNA double-strand break formation; P:sister chromatid cohesion; P:synapsis; P:reciprocal meiotic recombination; P:regulation of telomere maintenance; C:chloroplast; C:nucleus	-
Cit.7890.1.S1_at	3	870	3.4735e-73	0.734	retrotransposon like protein	-
Cit.7893.1.S1_at	4	1175	1.34156e-115	0.6935	hypothetical protein VITISV_008472	-
Cit.7900.1.S1_at	1	786	6.49414e-137	0.706	receptor protein	F:transferase activity, transferring phosphorus-containing groups	-
Cit.7909.1.S1_s_at	2	576	1.22656e-49	0.7715	replication protein a 32 kda subunit a-like	P:cytokinesis by cell plate formation; P:regulation of G2/M transition of mitotic cell cycle; F:nucleic acid binding; P:regulation of flower development; P:double-strand break repair via homologous recombination; P:somatic cell DNA recombination; P:histone H3-K9 methylation; P:gene silencing by RNA; P:pollen development; F:protein binding; P:DNA replication initiation; P:cell proliferation; P:reg…	-
Cit.7937.1.S1_at	1	646	1.99896e-109	0.634	probable wrky transcription factor 70-like	P:regulation of transcription, DNA-dependent; F:sequence-specific DNA binding; F:sequence-specific DNA binding transcription factor activity
Cit.7942.1.S1_at	1	1048	0	0.6625	nac domain-containing protein 43-like	P:regulation of transcription, DNA-dependent; P:single-organism process; F:DNA binding	-
Cit.8130.1.S1_x_at	1	507	4.97566e-28	0.92	dna binding protein	-
Cit.814.1.S1_s_at	1	1159	1.24425e-169	0.8465	carbonic anhydrase	F:zinc ion binding; C:chloroplast stroma; F:carbonate dehydratase activity; P:carbon utilization	EC:4.2.1.1
Cit.8149.1.S1_at	4	419			---NA---	-
Cit.8156.1.S1_at	4	1314	0	0.8185	nine-cis-epoxycarotenoid dioxygenase 4	F:oxidoreductase activity, acting on single donors with incorporation of molecular oxygen, incorporation of two atoms of oxygen
Cit.8206.1.S1_s_at	1	1174	0	0.861	linoleate 13s-lipoxygenase 2- chloroplastic-like	P:oxylipin biosynthetic process; F:linoleate 13S-lipoxygenase activity; F:iron ion binding; P:oxidation-reduction process	EC:1.13.11.12
Cit.8500.1.S1_s_at	3	459			---NA---	-
Cit.8510.1.S1_x_at	2	519	1.37398e-48	0.7745	peroxidase	F:heme binding; F:metal ion binding; F:peroxidase activity; P:oxidation-reduction process; P:response to oxidative stress	EC:1.11.1.7
Cit.8587.1.S1_s_at	4	481			---NA---	-
Cit.8595.1.S1_s_at	3	973	1.07808e-146	0.914	vacuolar-processing enzyme	F:cysteine-type endopeptidase activity; P:proteolysis	EC:3.4.22.0
Cit.8601.1.S1_at	4	792			---NA---	-
Cit.8601.1.S1_s_at	4	792			---NA---	-
Cit.8648.1.S1_at	1	786	1.41761e-111	0.8415	germin-like protein subfamily 1 member 14	C:extracellular region; F:manganese ion binding; F:nutrient reservoir activity	-
Cit.8649.1.S1_x_at	3	908	2.68595e-122	0.8055	germin-like protein subfamily 1 member 14	C:extracellular region; F:manganese ion binding; F:nutrient reservoir activity	-
Cit.8654.1.S1_x_at	1	906	4.75523e-42	0.95	abscisic acid stress ripening-related protein	-
Cit.8661.1.S1_x_at	1	833	1.59805e-46	0.858	abscisic stress ripening-like protein	-
Cit.8697.1.S1_at	3	578			---NA---	-
Cit.8700.1.S1_at	1	994	0.000266873	0.57	hypothetical protein LOTGIDRAFT_146266, partial	-
Cit.8700.1.S1_s_at	1	994	0.000267267	0.57	hypothetical protein LOTGIDRAFT_146266, partial	-
Cit.8718.1.S1_s_at	3	878	0	0.8585	caffeic acid 3-o-methyltransferase 1 isoform 1	F:protein dimerization activity; F:caffeate O-methyltransferase activity; P:methylation	EC:2.1.1.68
Cit.8727.1.S1_s_at	2	1499	0	0.7855	eugenol o-methyltransferase family protein	F:protein dimerization activity; F:caffeate O-methyltransferase activity; P:methylation	EC:2.1.1.68
Cit.8902.1.S1_at	1	1392	9.60246e-156	0.8875	quinone oxidoreductase-like protein chloroplastic-like	F:zinc ion binding; P:oxidation-reduction process; F:NADPH:quinone reductase activity	EC:1.6.5.5
Cit.8902.1.S1_s_at	1	1392	9.62739e-156	0.8875	quinone oxidoreductase-like protein chloroplastic-like	F:zinc ion binding; P:oxidation-reduction process; F:NADPH:quinone reductase activity	EC:1.6.5.5
Cit.8930.1.S1_s_at	1	765	6.90518e-100	0.8025	anmt_rutgr ame: full=anthranilate n-methyltransferase short=	F:O-methyltransferase activity; F:protein dimerization activity; F:anthranilate N-methyltransferase activity; P:methylation	EC:2.1.1.111
Cit.8931.1.S1_at	1	1389	0	0.865	caffeic acid 3-o-methyltransferase 1 isoform 1	F:O-methyltransferase activity	-
Cit.8933.1.S1_s_at	1	1397	0	0.8675	caffeic acid 3-o-methyltransferase 1 isoform 1	F:O-methyltransferase activity	-
Cit.9020.1.S1_s_at	3	557	2.94169e-43	0.6955	lipid binding	-
Cit.9029.1.S1_s_at	3	607	4.69366e-24	0.709	cystm1 family protein a-like isoform x1	P:response to chitin	-
Cit.9048.1.S1_s_at	1	1593	0	0.7785	zinc finger ccch domain-containing protein 29-like isoform 1	F:metal ion binding
Cit.9086.1.S1_at	4	1650	0	0.767	geraniol 8-hydroxylase-like	F:heme binding; F:oxidoreductase activity, acting on paired donors, with incorporation or reduction of molecular oxygen; F:monooxygenase activity; F:iron ion binding; F:electron carrier activity; P:oxidation-reduction process	-
Cit.9134.1.S1_s_at	1	1571	0	0.857	protein notum homolog	-
Cit.9149.1.S1_s_at	1	428	5.25057e-42	0.8645	probable non-specific lipid-transfer protein akcs9-like	-
Cit.9171.1.S1_at	1	728	5.0016e-102	0.8965	probable mannitol dehydrogenase	P:plant-type hypersensitive response; F:cinnamyl-alcohol dehydrogenase activity; P:response to bacterium; F:aryl-alcohol dehydrogenase (NAD+) activity; P:lignin biosynthetic process; F:zinc ion binding; P:oxidation-reduction process	EC:1.1.1.195; EC:1.1.1.90
Cit.9268.1.S1_s_at	4	2364	0	0.749	cellulose synthase-like protein g2-like	F:transferase activity, transferring glycosyl groups; C:membrane	-
Cit.9300.1.S1_s_at	3	783	1.42002e-95	0.8035	probable carboxylesterase 6-like	P:metabolic process; F:hydrolase activity	-
Cit.9301.1.S1_s_at	3	1485	7.04086e-178	0.7905	probable carboxylesterase 6-like	P:metabolic process; F:hydrolase activity	-
Cit.9383.1.S1_at	1	773	1.45979e-63	0.7635	19-like isoform 2	-
Cit.9392.1.S1_at	3	1066	0	0.827	udp-glycosyltransferase 74f2-like	F:transferase activity, transferring hexosyl groups	EC:2.4.1.0
Cit.9419.1.S1_x_at	3	1139	5.04284e-117	0.838	probable xyloglucan endotransglucosylase hydrolase protein 23-like	P:cellular glucan metabolic process; C:cell wall; F:hydrolase activity, hydrolyzing O-glycosyl compounds; F:xyloglucan:xyloglucosyl transferase activity; P:response to cold; P:response to wounding; P:response to brassinosteroid stimulus; P:response to heat; P:response to auxin stimulus; P:response to chitin; P:plant-type cell wall organization; C:chloroplast; C:Golgi apparatus; P:response to mech…	EC:3.2.1.0; EC:2.4.1.207
Cit.9421.1.S1_s_at	1	1222	2.23835e-120	0.8955	probable xyloglucan endotransglucosylase hydrolase protein 23-like	F:hydrolase activity, hydrolyzing O-glycosyl compounds; P:cellular glucan metabolic process; C:apoplast; C:cell wall; F:xyloglucan:xyloglucosyl transferase activity	EC:3.2.1.0; EC:2.4.1.207
Cit.950.1.S1_s_at	1	671	2.08137e-56	0.885	non-specific lipid-transfer protein 2-like	F:lipid binding; P:lipid transport	-
Cit.9523.1.S1_s_at	1	900	1.40916e-63	0.68	translocator protein homolog	C:Golgi stack; P:porphyrin-containing compound metabolic process; F:heme binding; P:response to abscisic acid stimulus; C:membrane; C:endoplasmic reticulum; P:response to salt stress	-
Cit.9573.1.S1_s_at	2	1199	4.25562e-115	0.7995	tropinone reductase homolog at1g07440-like	F:tropine dehydrogenase activity; P:oxidation-reduction process	EC:1.1.1.206
Cit.9618.1.S1_s_at	1	1401	0	0.9485	glutamine synthetase	C:cytoplasm; F:glutamate-ammonia ligase activity; P:nitrogen fixation; F:ATP binding; P:glutamine biosynthetic process	EC:6.3.1.2
Cit.9650.1.S1_at	1	884	1.23592e-11	0.82	jasmonate-zim-domain protein	-
Cit.9671.1.S1_at	2	729	1.61885e-29	0.7995	kda sulfur-rich protein	C:extracellular region; P:defense response	-
Cit.9672.1.S1_s_at	2	1800	9.03377e-160	0.763	receptor-like protein kinase-like	F:transmembrane receptor protein kinase activity; C:plasma membrane; P:protein phosphorylation; F:ATP binding; C:extracellular region	-
Cit.9697.1.S1_s_at	1	1391	0	0.901	caffeic acid o-methyltransferase	F:caffeate O-methyltransferase activity; P:lignin biosynthetic process; F:protein dimerization activity; P:methylation	EC:2.1.1.68
Cit.9700.1.S1_x_at	1	1683	0	0.732	n-rich protein	-
Cit.9701.1.S1_s_at	1	1491	0	0.7315	n-rich protein	-
Cit.9702.1.S1_at	1	1741	0	0.737	n-rich protein	-
Cit.9702.1.S1_x_at	1	1741	0	0.737	n-rich protein	-
Cit.9703.1.S1_at	3	1209	0	0.859	beta- -glucanase	P:carbohydrate metabolic process; P:defense response; C:vacuole; F:glucan endo-1,3-beta-D-glucosidase activity; P:response to biotic stimulus	EC:3.2.1.39
Cit.9760.1.S1_s_at	1	404	8.96676e-09	0.69	dna binding protein	-
Cit.9770.1.S1_at	2	771	1.37783e-85	0.9595	tcp-1 cpn60 chaperonin family protein	P:protein refolding; P:cell death; C:mitochondrion; P:chaperone mediated protein folding requiring cofactor; P:response to cold; C:chloroplast envelope; P:carotenoid biosynthetic process; P:systemic acquired resistance; F:ATP binding; F:protein binding; C:chloroplast stroma; C:cytosolic ribosome; C:Golgi apparatus; C:plasma membrane; C:stromule; C:apoplast	-
Cit.9817.1.S1_at	4	559			---NA---	-
Cit.9817.1.S1_s_at	4	559			---NA---	-
Cit.9905.1.S1_s_at	1	2529	0	0.784	subtilisin-like protease	F:identical protein binding; F:serine-type endopeptidase activity; F:2-alkenal reductase [NAD(P)] activity; P:proteolysis; P:negative regulation of catalytic activity; P:oxidation-reduction process	EC:3.4.21.0; EC:1.3.1.74
Cit.996.1.S1_s_at	3	693	3.06087e-102	0.868	desiccation protectant protein lea14-like protein	P:response to desiccation	-
Cit.9974.1.S1_s_at	3	2008	5.582e-83	0.847	uncharacterized loc101217531	P:methionine biosynthetic process; P:RNA splicing, via endonucleolytic cleavage and ligation	-
"Similarity" indicated the similarity between DEGs and its homology gene.
"Length" indicated the length of the DEGs.
