# Supplementary material for: Involvements of PCD and changes in gene expression profile during self-pruning of spring shoots in sweet orange (Citrus sinensis)
Source: BMC Genomics. 2014 Oct 13;15(1):892. doi: 10.1186/1471-2164-15-892 (PMC4209071; doi:10.1186/1471-2164-15-892)
Supplement: Supplementary file 5 — Additional file 5: Table S2: Identification of self-pruning–related genes by microarray analysis. (XLS 88 KB) [file 12864_2014_6590_MOESM5_ESM.xls]

## Sheet: Sheet1
Table S2. Identification of self-pruning-related genes by microarray analysis.
DEGs ID	Cluster	Length	e-Value	Similarity	Homoglous gene	Function description	GO analysis	Enzyme Codes
The ABA synthesis, metabolism and signaling pathways
Cit.10152.1.S1_s_at	3	681	7.06e-22	0.6445	NAC domain protein nac4	ABA	P:regulation of transcription, DNA-dependent; P:response to abscisic acid stimulus; P:response to water deprivation; C:nucleus; F:DNA binding
Cit.12816.1.S1_s_at	1	1199	1.3e-151	0.7915	Annexin D4-like	ABA	P:response to abscisic acid stimulus; C:plasmodesma; C:cell surface; P:response to osmotic stress; F:calcium-dependent phospholipid binding; F:calcium ion binding	-
Cit.13287.1.S1_s_at	4	1557	0	0.899	Abscisic acid 8 -hydroxylase 2	ABA	P:oxidation-reduction process; F:(+)-abscisic acid 8'-hydroxylase activity; P:abscisic acid metabolic process; P:response to red light; F:electron carrier activity; F:oxygen binding; F:heme binding; P:release of seed from dormancy; C:chloroplast; F:iron ion binding	EC:1.14.13.93
Cit.13377.1.S1_s_at	1	674	1.89e-115	0.957	Serine threonine-protein kinase sapk3-like	ABA	P:protein phosphorylation; F:protein serine/threonine kinase activity; F:ATP binding; P:abscisic acid mediated signaling pathway	EC:2.7.11.0
Cit.13424.1.S1_at	3	1903	0	0.9205	Abscisic acid 8 -hydroxylase 1-like	ABA	P:oxidation-reduction process; F:(+)-abscisic acid 8'-hydroxylase activity; P:abscisic acid metabolic process; F:electron carrier activity; F:oxygen binding; F:heme binding; C:extracellular region; P:release of seed from dormancy; P:defense response to fungus; P:response to red or far red light; F:iron ion binding	EC:1.14.13.93
Cit.13915.1.S1_at	3	2352	0	0.8985	9-cis-epoxycarotenoid dioxygenase	ABA	F:oxidoreductase activity, acting on single donors with incorporation of molecular oxygen, incorporation of two atoms of oxygen	EC:1.13.11.0
Cit.22463.1.S1_s_at	3	842	2.99e-66	0.8785	NAC domain protein nac4	ABA	P:response to water deprivation; P:regulation of transcription, DNA-dependent; F:DNA binding; P:response to abscisic acid stimulus; C:nucleus	-
Cit.35345.1.S1_s_at	3	756	2.87e-94	0.7625	Galacturonosyltransferase-like 9	ABA	F:polygalacturonate 4-alpha-galacturonosyltransferase activity; P:intracellular signal transduction; P:endoplasmic reticulum unfolded protein response; P:response to oxidative stress; C:Golgi apparatus; P:carbohydrate biosynthetic process; P:abscisic acid mediated signaling pathway	EC:2.4.1.43
Cit.39560.1.S1_at	2	690	7.07e-95	0.797	WD repeat-containing protein 76-like	ABA	P:response to abscisic acid stimulus; P:response to water deprivation; C:Cul4-RING ubiquitin ligase complex; C:cytoplasm; F:nucleotide binding	-
Cit.4865.1.S1_s_at	1	1160	9.14e-176	0.694	Myosin heavy chain	ABA	P:response to cadmium ion; P:response to abscisic acid stimulus; C:cytoplasm; C:plasma membrane	-
Cit.8654.1.S1_x_at	1	906	4.76e-42	0.95	Abscisic acid stress ripening-related protein	ABA	-
Cit.8661.1.S1_x_at	1	833	1.6e-46	0.858	Abscisic stress ripening-like protein	ABA	-
Cit.9523.1.S1_s_at	1	900	1.41e-63	0.68	Translocator protein homolog	ABA	C:Golgi stack; P:porphyrin-containing compound metabolic process; F:heme binding; P:response to abscisic acid stimulus; C:membrane; C:endoplasmic reticulum; P:response to salt stress	-
The auxin synthesis, metabolism and signaling pathways
Cit.10311.1.S1_s_at	1	1373	0	0.82	Auxin-induced protein 5NG4	Auxin	C:membrane	-
Cit.12252.1.S1_at	2	2352	0	0.903	Auxin-responsive GH3 family protein	Auxin	F:indole-3-acetic acid amido synthetase activity; C:cytoplasmic membrane-bounded vesicle; P:secretion by cell; P:response to auxin stimulus; C:plastid; P:response to light stimulus	-
Cit.1334.1.S1_at	2	1157	4.17e-68	0.878	Auxin response factor 2	Auxin	P:hydrogen peroxide catabolic process; P:floral organ abscission; P:auxin mediated signaling pathway; P:positive regulation of flower development; P:negative regulation of transcription, DNA-dependent; F:protein dimerization activity; P:negative regulation of cell proliferation; F:sequence-specific DNA binding; P:leaf senescence; F:sequence-specific DNA binding transcription factor activity; P:re…	-
Cit.13997.1.S1_at	1	1099	4.66e-149	0.8045	Auxin-induced protein AUX28	Auxin	P:regulation of transcription, DNA-dependent; F:protein dimerization activity; P:auxin mediated signaling pathway; C:nucleus	-
Cit.14663.1.S1_s_at	1	803	3.56e-19	0.7955	Auxin-induced protein 5NG4-like	Auxin	C:membrane	-
Cit.14722.1.S1_at	2	922	3.61e-64	0.661	Transcription factor TCP4-like	Auxin	P:positive regulation of development, heterochronic; P:regulation of transcription, DNA-dependent; P:post-embryonic development; P:reproductive structure development; P:leaf morphogenesis; P:signal transduction; P:cellular component organization; P:cell differentiation; P:defense response; P:response to auxin stimulus	-
Cit.15798.1.S1_at	2	799	5.11e-60	0.7775	Auxin response factor 9-like	Auxin	F:binding; P:response to hormone stimulus; P:regulation of cellular process; P:transcription, DNA-dependent	-
Cit.16956.1.S1_x_at	1	406	6.62e-26	0.7942	Metallothionein-like protein	Auxin	P:regulation of plant-type hypersensitive response; F:copper ion binding; P:response to fructose stimulus; P:response to salt stress; P:auxin polar transport; P:growth; P:positive regulation of flavonoid biosynthetic process; P:regulation of cell size; P:root morphogenesis; P:protein targeting to membrane; P:water transport; P:response to cadmium ion; P:cellular copper ion homeostasis; P:pattern …	-
Cit.18852.1.S1_at	1	493	3.74e-33	0.787	Auxin-induced protein 5NG4	Auxin	C:membrane	-
Cit.21592.1.S1_at	1	401	1.68e-26	0.8356	Auxin-induced protein 5NG4	Auxin	C:membrane	-
Cit.22609.1.S1_s_at	4	804	3.76e-69	0.7765	Interactor of constitutive active ROPS 1	Auxin	C:plasma membrane; P:regulation of auxin polar transport; C:pollen tube tip; C:nucleus; P:auxin metabolic process	-
Cit.25299.1.S1_at	4	545	6.1e-41	0.667	Auxin response factor 17-like	Auxin	P:regulation of transcription, DNA-dependent; P:response to hormone stimulus; P:transcription, DNA-dependent; C:nucleus; F:DNA binding
Cit.2561.1.S1_at	3	1673	0	0.892	Hydroxycinnamoyl- shikimate quinate hydroxycinnamoyltransferase	Auxin	F:shikimate O-hydroxycinnamoyltransferase activity; P:lignin biosynthetic process; F:quinate O-hydroxycinnamoyltransferase activity; F:anthranilate N-benzoyltransferase activity; P:positive regulation of flavonoid biosynthetic process; P:auxin homeostasis	EC:2.3.1.133; EC:2.3.1.99; EC:2.3.1.144
Cit.25747.1.S1_s_at	1	708	7.67e-136	0.856	Auxin-induced protein 5NG4-like	Auxin	C:membrane	-
Cit.27626.1.S1_at	3	828	8.9e-57	0.8425	Sex determination protein tasselseed-2	Auxin	F:androstan-3-alpha,17-beta-diol dehydrogenase activity; P:response to auxin stimulus; P:response to brassinosteroid stimulus; F:zinc ion binding; C:mitochondrion; P:oxidation-reduction process	EC:1.1.1.53
Cit.29361.1.S1_s_at	1	673	1.15e-38	0.8195	Metallothionein-like protein	Auxin	P:regulation of plant-type hypersensitive response; F:copper ion binding; P:response to fructose stimulus; P:response to salt stress; P:auxin polar transport; P:growth; P:positive regulation of flavonoid biosynthetic process; P:regulation of cell size; P:root morphogenesis; P:protein targeting to membrane; P:water transport; P:response to cadmium ion; P:cellular copper ion homeostasis; P:pattern …	-
Cit.29400.1.S1_at	2	754	1.93e-160	0.781	Auxin response factor-like protein	Auxin	P:flower development; P:auxin mediated signaling pathway; P:regulation of transcription, DNA-dependent; F:protein dimerization activity; P:organ development; F:DNA binding; C:nucleus	-
Cit.30657.1.S1_s_at	3	651	6.2e-54	0.724	Homeobox-leucine zipper protein ATHB-40	Auxin	F:DNA binding; P:response to auxin stimulus; F:sequence-specific DNA binding transcription factor activity; P:positive regulation of transcription, DNA-dependent; C:nucleus	-
Cit.32389.1.S1_at	2	559	1.42e-48	0.7345	Forked 1 protein	Auxin	F:phosphatidylinositol binding; P:regulation of cell proliferation; P:phloem or xylem histogenesis; P:leaf vascular tissue pattern formation; P:auxin mediated signaling pathway; C:chloroplast; C:nucleus	-
Cit.36707.1.S1_at	1	713	1.99e-140	0.843	Uncharacterized transporter ybr287w-like	Auxin	P:auxin polar transport; C:integral to membrane; F:auxin:hydrogen symporter activity; P:transmembrane transport	-
Cit.39183.1.S1_at	2	559	2.49e-78	0.8835	Zinc induced facilitator-like 1-like	Auxin	P:basipetal auxin transport; P:root development; P:response to water deprivation; C:plant-type vacuole membrane; P:regulation of stomatal closure; P:gravitropism; F:potassium ion antiporter activity; P:response to karrikin; C:plasma membrane	-
Cit.6831.1.S1_at	1	1425	0	0.885	ABC transporter B family member 13-like	Auxin	P:vernalization response; P:acropetal auxin transport; C:integral to membrane; P:anthocyanin accumulation in tissues in response to UV light; F:auxin efflux transmembrane transporter activity; P:basipetal auxin transport; P:auxin efflux; F:xenobiotic-transporting ATPase activity; P:transmembrane transport; P:ATP catabolic process; C:plasma membrane; F:peptide-transporting ATPase activity; C:nucle…	EC:3.6.3.44; EC:3.6.3.43
Cit.7311.1.S1_at	4	1280	0	0.8105	Phospholipase D	Auxin	P:root development; P:response to misfolded protein; P:fatty acid beta-oxidation; P:galactolipid biosynthetic process; P:proteasomal ubiquitin-dependent protein catabolic process; F:phospholipase D activity; C:vacuole; P:cellular response to water deprivation; P:toxin catabolic process; P:aging; F:2-alkenal reductase [NAD(P)] activity; P:proteasome core complex assembly; F:phospholipid binding; P…	EC:3.1.4.4; EC:1.3.1.74
Cit.7688.1.S1_at	2	578	1.33e-102	0.8675	Serine threonine protein	Auxin	P:basipetal auxin transport; P:protein phosphorylation; C:basal plasma membrane; P:regulation of protein localization; F:ATP binding; F:protein kinase C activity; F:protein binding; C:nucleus	EC:2.7.11.13
The ethylene synthesis, metabolism and signaling pathways
Cit.10155.1.S1_s_at	3	735	1.09e-149	0.9025	CCR4-associated factor 1	Ethylene	P:response to wounding; P:ethylene biosynthetic process; P:respiratory burst involved in defense response; P:response to mechanical stimulus; P:ethylene mediated signaling pathway; P:response to chitin; F:poly(A)-specific ribonuclease activity; P:defense response to bacterium; F:nucleic acid binding; P:MAPK cascade; P:defense response, incompatible interaction; P:vegetative to reproductive phase …	EC:3.1.13.4
Cit.12334.1.S1_s_at	2	1584	2.23e-130	0.718	AP2-like Ethylene-responsive transcription factor ail5-like	Ethylene	P:anatomical structure morphogenesis; P:transcription, DNA-dependent; P:response to organic substance; F:oxidoreductase activity; P:organ development; P:regulation of multicellular organismal development; P:embryo development; P:response to abiotic stimulus; P:regulation of cellular process; P:response to oxygen-containing compound; P:seed development	-
Cit.12474.1.S1_s_at	1	769	6.14e-95	0.9085	Lipoxygenase 3	Ethylene	P:response to wounding; P:response to fungus; P:stamen filament development; P:growth; P:ethylene biosynthetic process; P:ethylene mediated signaling pathway; P:response to chitin; P:response to bacterium; P:response to jasmonic acid stimulus; C:chloroplast; F:iron ion binding; P:response to high light intensity; P:pollen development; P:jasmonic acid biosynthetic process; P:anther dehiscence; P:d…	EC:1.13.11.12
Cit.1270.1.S1_s_at	3	721	1.7e-77	0.693	Ethylene-responsive transcription factor 5-like	Ethylene	P:regulation of transcription, DNA-dependent; P:response to chitin; P:transcription, DNA-dependent; C:nucleus; F:sequence-specific DNA binding transcription factor activity; F:DNA binding
Cit.13867.1.S1_at	2	1035	2.66e-152	0.8915	Kinesin-like motor protein heavy chain	Ethylene	F:sequence-specific DNA binding transcription factor activity; P:methylation-dependent chromatin silencing; P:cytokinesis by cell plate formation; P:flower morphogenesis; P:xylem and phloem pattern formation; P:nuclear division; P:microtubule-based movement; P:specification of carpel identity; P:response to gamma radiation; P:DNA methylation; C:minus-end kinesin complex; F:minus-end-directed micr…	EC:3.6.4.5
Cit.14895.1.S1_s_at	1	1190	4.52e-99	0.745	Ethylene-responsive transcription factor erf012-like	Ethylene	P:regulation of pectin biosynthetic process; P:regulation of transcription, DNA-dependent; F:DNA binding; F:sequence-specific DNA binding transcription factor activity; C:nucleus	-
Cit.15757.1.S1_at	3	778	5.06e-134	0.621	BON1-associated protein 2	Ethylene	P:ethylene biosynthetic process; F:molecular_function; P:systemic acquired resistance; P:salicylic acid biosynthetic process; P:biological_process; C:cellular_component
Cit.16661.1.S1_at	4	1224	9.51e-72	0.668	Golgin subfamily a member	Ethylene	F:molecular_function; P:response to ethylene stimulus; P:biological_process
Cit.16845.1.S1_at	2	708	2.63e-109	0.7035	Ethylene-responsive transcription factor 12-like	Ethylene	P:regulation of cellular process; P:transcription, DNA-dependent	-
Cit.17142.1.S1_s_at	3	963	6.82e-107	0.601	Ethylene-responsive transcription factor	Ethylene	P:regulation of cellular process; P:transcription, DNA-dependent	-
Cit.17187.1.S1_at	3	821	3.84e-49	0.747	Hypothetical protein	Ethylene	P:intracellular signal transduction; P:anaerobic respiration; P:response to chitin; P:respiratory burst involved in defense response; P:ethylene mediated signaling pathway; C:endoplasmic reticulum; P:abscisic acid mediated signaling pathway	-
Cit.19105.1.S1_at	3	399	1.09e-12	0.815	Ethylene-responsive transcription factor	Ethylene	F:sequence-specific DNA binding transcription factor activity; F:DNA binding; C:nucleus; P:regulation of transcription, DNA-dependent	-
Cit.21438.1.S1_s_at	2	588	1.25e-25	0.5888	AP2-like Ethylene-responsive transcription factor ail5-like	Ethylene	P:transcription, DNA-dependent; F:oxidoreductase activity; P:post-embryonic development; P:response to stimulus; P:reproductive structure development; P:regulation of cellular process; P:single-organism developmental process	-
Cit.21825.1.S1_at	3	652	2.59e-17	0.725	Ethylene-responsive transcription factor erf061-like	Ethylene	P:transcription, DNA-dependent	-
Cit.22963.1.S1_x_at	3	628	1.19e-43	0.5743	Ethylene-responsive transcription factor	Ethylene	-
Cit.24979.1.S1_at	3	387	1.12e-13	0.83	Ethylene-responsive element binding factor	Ethylene	-
Cit.2675.1.S1_s_at	3	1010	2.78e-176	0.616	Ethylene-responsive transcription factor erf105	Ethylene	P:response to chitin; P:regulation of cellular process; P:metabolic process; P:response to stress	-
Cit.29533.1.S1_s_at	3	817	1.62e-117	0.628	Ethylene-responsive transcription factor	Ethylene	P:response to endogenous stimulus; P:regulation of transcription, DNA-dependent; P:response to stress; P:response to organic substance	-
Cit.3778.1.S1_at	3	863	6.73e-84	0.7115	Ethylene-responsive transcription factor erf017-like	Ethylene	P:transcription, DNA-dependent	-
Cit.38467.1.S1_at	3	322	1.07e-07	0.57	Ethylene-responsive nuclear family protein	Ethylene	-
Cit.3972.1.S1_at	2	1628	0	0.7795	AP2-like Ethylene-responsive transcription factor ail1-like	Ethylene	P:oxidation-reduction process; P:regulation of transcription, DNA-dependent; F:DNA binding; F:sequence-specific DNA binding transcription factor activity; F:2-alkenal reductase [NAD(P)] activity; C:nucleus	EC:1.3.1.74
Cit.4810.1.S1_at	3	971	2.24e-82	0.8115	Ethylene-responsive transcription factor 1b-like	Ethylene	F:sequence-specific DNA binding transcription factor activity; F:DNA binding; C:nucleus; P:regulation of transcription, DNA-dependent	-
Cit.6404.1.S1_at	1	1010	3.31e-59	0.6455	Ethylene-responsive transcription factor erf109-like	Ethylene	P:regulation of transcription, DNA-dependent; P:transcription, DNA-dependent; C:nucleus; F:sequence-specific DNA binding transcription factor activity; F:DNA binding
Cit.6618.1.S1_at	3	1083	1.46e-51	0.746	Ethylene-responsive transcription factor erf054-like	Ethylene	F:sequence-specific DNA binding transcription factor activity; F:DNA binding; C:nucleus; P:regulation of transcription, DNA-dependent	-
Cit.17124.1.S1_at	1	868	4.1e-92	0.7475	Ethylene-responsive element binding factor	Ethylene	P:cellular response to oxygen-containing compound; P:ethylene mediated signaling pathway; P:response to chitin; P:regulation of transcription, DNA-dependent; P:regulation of programmed cell death; P:response to jasmonic acid stimulus; F:DNA binding; P:response to abiotic stimulus; P:immune system process; F:sequence-specific DNA binding transcription factor activity; P:response to abscisic acid s…	-
The GA synthesis, metabolism and signaling pathways
Cit.11064.1.S1_at	2	724	2.57e-35	0.8635	Gibberellin-regulated protein	GA	-
Cit.16807.1.S1_at	3	688	2.08e-89	0.9395	Gibberellin receptor gid1b-like	GA	P:metabolic process; F:hydrolase activity	-
Cit.19872.1.S1_s_at	2	761	3.84e-42	0.827	Gibberellin-regulated protein	GA	-
Cit.26276.1.S1_at	3	402	4.71e-31	0.68	Gibberellin 2-Beta-dioxygenase 8-like	GA	P:gibberellin metabolic process; F:C-19 gibberellin 2-Beta-dioxygenase activity; F:C-20 gibberellin 2-Beta-dioxygenase activity	-
Cit.30545.1.S1_at	1	1299	0	0.753	Chitin-inducible gibberellin-responsive protein 1-like	GA	P:regulation of transcription, DNA-dependent	-
Cit.35768.1.S1_s_at	1	399	2.29e-31	0.8945	GASA5-like protein	GA	P:response to gibberellin stimulus; C:extracellular region; C:plasmodesma; P:response to salicylic acid stimulus; P:heat acclimation	-
Cit.36807.1.S1_s_at	3	636	3.14e-113	0.7465	Gibberellin 2-Beta-dioxygenase 8-like	GA	P:oxidation-reduction process; F:gibberellin 3-Beta-dioxygenase activity; F:oxidoreductase activity, acting on single donors with incorporation of molecular oxygen, incorporation of two atoms of oxygen	EC:1.14.11.15; EC:1.13.11.0
Cit.6376.1.S1_at	3	1303	0	0.681	Transcription factor myb21-like	GA	P:response to salicylic acid stimulus; P:cellular response to phosphate starvation; P:metabolic process; P:gibberellin biosynthetic process; F:catalytic activity; F:chromatin binding; F:DNA binding
The other hormones synthesis, metabolism and signaling pathways
Cit.22653.1.S1_at	3	506	1.05e-46	0.7375	Hypothetical protein CICLE_v10006321mg	JA	P:jasmonic acid biosynthetic process; P:response to jasmonic acid stimulus; P:intracellular signal transduction; P:endoplasmic reticulum unfolded protein response; P:response to wounding; P:response to chitin; P:abscisic acid mediated signaling pathway; P:response to fungus	-
Cit.30333.1.S1_at	1	633	5.58e-93	0.794	RNA-dependent rna polymerase 1	JA	P:negative regulation of defense response; P:response to virus; P:jasmonic acid mediated signaling pathway; P:regulation of protein dephosphorylation; P:systemic acquired resistance, salicylic acid mediated signaling pathway; F:nucleotide binding; P:positive regulation of posttranscriptional gene silencing; P:regulation of plant-type hypersensitive response; F:RNA-directed RNA polymerase activity…	EC:2.7.7.48
Cit.3450.1.S1_at	1	1156	0	0.803	NAC domain-containing protein 2-like	JA	P:response to hypoxia; P:response to jasmonic acid stimulus; P:response to sucrose stimulus; P:response to fungus; P:response to light stimulus; P:regulation of transcription, DNA-dependent; P:response to wounding; P:response to salicylic acid stimulus; F:DNA binding; P:regulation of cell size; C:nucleus	-
Cit.5888.1.S1_at	3	678	5.71e-43	0.8665	Ring-h2 finger protein atl2-like	JA	P:negative regulation of defense response; P:detection of biotic stimulus; P:response to wounding; F:zinc ion binding; P:jasmonic acid mediated signaling pathway; P:salicylic acid biosynthetic process; P:systemic acquired resistance, salicylic acid mediated signaling pathway; P:regulation of plant-type hypersensitive response; P:regulation of hydrogen peroxide metabolic process; P:respiratory bur…	-
Cit.6906.1.S1_at	2	804	2.29e-42	0.697	Uncharacterized loc101222088	JA	P:jasmonic acid metabolic process; P:response to jasmonic acid stimulus; F:protein binding	-
Cit.14889.1.S1_at	1	955	8.01e-176	0.8135	Salicylic acid-binding protein 2	SA	F:hydrolase activity	-
Cit.19437.1.S1_at	2	860	2.8e-142	0.7455	Salicylic acid-binding protein 2	SA	P:systemic acquired resistance, salicylic acid mediated signaling pathway; F:lipase activity; P:metabolic process; F:methyl salicylate esterase activity	-
Cit.19437.1.S1_x_at	3	860	2.8e-142	0.7455	Salicylic acid-binding protein 2	SA	P:systemic acquired resistance, salicylic acid mediated signaling pathway; F:lipase activity; P:metabolic process; F:methyl salicylate esterase activity	-
Cit.13613.1.S1_at	2	1051	8.02e-135	0.9245	Cytokinin riboside 5-monophosphate phosphoribohydrolase	CTK	C:cytosol; C:nucleus; F:lyase activity	-
The integrate pathway including auxin, ABA, ethyene and other hormones synthesis, metabolism and signaling
Cit.11529.1.S1_s_at	2	1501	5.9e-176	0.835	Asymmetric leaves and rough	integrate	P:response to virus; P:response to gibberellin stimulus; P:polarity specification of adaxial/abaxial axis; P:response to salt stress; P:response to jasmonic acid stimulus; P:defense response to fungus; P:defense response to bacterium; P:negative regulation of transcription, DNA-dependent; P:asymmetric cell division; C:nucleolus; P:response to salicylic acid stimulus; P:regulation of innate immune…	-
Cit.11530.1.S1_at	2	698	1.59e-70	0.9305	Transcription factor AS1-like	integrate	P:response to virus; P:response to gibberellin stimulus; P:polarity specification of adaxial/abaxial axis; P:response to salt stress; P:response to jasmonic acid stimulus; P:defense response to fungus; P:defense response to bacterium; P:negative regulation of transcription, DNA-dependent; P:asymmetric cell division; C:nucleolus; P:response to salicylic acid stimulus; P:regulation of innate immune…	-
Cit.15153.1.S1_at	3	896	7.48e-119	0.783	Zinc finger an1 domain-containing stress-associated protein 12-like	integrate	P:regulation of plant-type hypersensitive response; P:response to water deprivation; P:jasmonic acid mediated signaling pathway; F:metal ion binding; P:heat acclimation; P:response to wounding; P:hyperosmotic salinity response; P:response to auxin stimulus; P:response to chitin; P:protein targeting to membrane; P:salicylic acid mediated signaling pathway; P:response to cyclopentenone; P:abscisic …	-
Cit.23435.1.S1_s_at	2	618	9.2e-47	0.8065	Transcription factor AS1-like	integrate	P:response to virus; P:response to gibberellin stimulus; P:polarity specification of adaxial/abaxial axis; P:response to salt stress; P:response to jasmonic acid stimulus; P:defense response to fungus; P:defense response to bacterium; P:negative regulation of transcription, DNA-dependent; P:asymmetric cell division; C:nucleolus; P:response to salicylic acid stimulus; P:regulation of innate immune…	-
Cit.29559.1.S1_s_at	1	728	1.18e-107	0.775	Ring u-box superfamily isoform 1	integrate	P:response to jasmonic acid stimulus; P:intracellular signal transduction; F:zinc ion binding; P:ethylene biosynthetic process; P:response to water deprivation; P:response to wounding; P:hyperosmotic salinity response; P:respiratory burst involved in defense response; P:response to auxin stimulus; F:ubiquitin-protein ligase activity; P:response to chitin; P:endoplasmic reticulum unfolded protein …	EC:6.3.2.19
Cit.3665.1.S1_at	3	581	6.2e-30	0.7995	Snakin-2	integrate	P:single-multicellular organism process; P:organic substance biosynthetic process; C:cell wall; P:unidimensional cell growth; P:indole-containing compound metabolic process; P:regulation of hormone levels; P:primary metabolic process; P:response to alcohol; P:response to lipid; P:response to hormone stimulus; P:carboxylic acid metabolic process	-
The cell wall synthesis and metabolism pathway
Cit.10075.1.S1_at	1	651	0.000144	0.645	Cell wall	cell wall	-
Cit.10363.1.S1_s_at	1	1080	7.26e-161	0.8905	Xyloglucan endotransglycosylase hydrolase XTH-21	cell wall	F:hydrolase activity, hydrolyzing O-glycosyl compounds; P:cellular glucan metabolic process; C:apoplast; C:cell wall; F:xyloglucan:xyloglucosyl transferase activity	EC:3.2.1.0; EC:2.4.1.207
Cit.10594.1.S1_at	3	889	2.45e-96	0.728	Chitinase	cell wall	-
Cit.1077.1.S1_s_at	1	1125	6.4e-111	0.891	Pectate lyase	cell wall	F:pectate lyase activity	EC:4.2.2.2
Cit.11079.1.S1_at	3	2823	0	0.899	Beta-galactosidase protein 1	cell wall	P:carbohydrate metabolic process; C:apoplast; F:carbohydrate binding; F:Beta-galactosidase activity	EC:3.2.1.23
Cit.12029.1.S1_s_at	2	953	8.73e-132	0.8665	Sec14p-like phosphatidylinositol transfer protein patellin-4	cell wall	C:cytosol; P:transport; C:integral to membrane; P:cell wall pectin metabolic process; F:transporter activity; P:plant-type cell wall cellulose metabolic process; C:nucleus; C:plasma membrane; P:sterol biosynthetic process	-
Cit.12820.1.S1_at	1	962	5.27e-128	0.926	Pectinacetylesterase family protein	cell wall	C:extracellular region; P:cell wall biogenesis; F:carboxylesterase activity	EC:3.1.1.1
Cit.1319.1.S1_s_at	1	737	7.33e-56	0.963	Xyloglucan endotransglycosylase hydrolase	cell wall	P:cellular glucan metabolic process; F:hydrolase activity, hydrolyzing O-glycosyl compounds; C:apoplast; C:cell wall; F:xyloglucan:xyloglucosyl transferase activity	EC:3.2.1.0; EC:2.4.1.207
Cit.1320.1.S1_s_at	1	1191	4.32e-173	0.919	Xyloglucan endotransglucosylase hydrolase	cell wall	-
Cit.1365.1.S1_x_at	3	1244	0	0.8905	Chitinase-like protein 2-like	cell wall	P:glucuronoxylan metabolic process; P:protein desumoylation; P:chitin catabolic process; P:cell wall macromolecule catabolic process; P:response to salt stress; P:response to heat; P:vegetative to reproductive phase transition of meristem; P:xylan biosynthetic process; P:lignin biosynthetic process; C:extracellular region; F:chitinase activity; P:hydrogen peroxide biosynthetic process; C:plasma m…	EC:3.2.1.14
Cit.1366.1.S1_at	3	1313	0	0.889	Chitinase-like protein 2-like	cell wall	P:glucuronoxylan metabolic process; P:protein desumoylation; P:chitin catabolic process; P:cell wall macromolecule catabolic process; P:response to salt stress; P:response to heat; P:vegetative to reproductive phase transition of meristem; P:xylan biosynthetic process; P:lignin biosynthetic process; C:extracellular region; F:chitinase activity; P:hydrogen peroxide biosynthetic process; C:plasma m…	EC:3.2.1.14
Cit.1366.1.S1_x_at	1	1313	0	0.889	Chitinase-like protein 2-like	cell wall	P:glucuronoxylan metabolic process; P:protein desumoylation; P:chitin catabolic process; P:cell wall macromolecule catabolic process; P:response to salt stress; P:response to heat; P:vegetative to reproductive phase transition of meristem; P:xylan biosynthetic process; P:lignin biosynthetic process; C:extracellular region; F:chitinase activity; P:hydrogen peroxide biosynthetic process; C:plasma m…	EC:3.2.1.14
Cit.1391.1.S1_at	1	1090	1.16e-106	0.801	Subtilisin-like protease-like	cell wall	C:cytosol; P:methionine biosynthetic process; P:regulation of meristem growth; C:plasmodesma; F:identical protein binding; C:plant-type cell wall; P:proteolysis; P:negative regulation of catalytic activity; F:serine-type endopeptidase activity; P:RNA splicing, via endonucleolytic cleavage and ligation; P:anther development; P:plant-type cell wall organization; C:extracellular region; P:plant-type…	EC:3.4.21.0
Cit.14005.1.S1_s_at	1	892	1.03e-126	0.9705	Expansin	cell wall	C:extracellular region; C:membrane; P:plant-type cell wall organization; C:plant-type cell wall; P:syncytium formation	-
Cit.14684.1.S1_at	1	1201	0	0.816	Subtilisin-like protease-like	cell wall	P:negative regulation of catalytic activity; C:apoplast; C:cell wall; P:proteolysis; F:identical protein binding; F:serine-type endopeptidase activity	EC:3.4.21.0
Cit.15017.1.S1_at	1	1154	8.15e-167	0.826	Xyloglucan endotransglucosylase hydrolase protein 33-like	cell wall	C:integral to plasma membrane; P:plant-type cell wall modification involved in multidimensional cell growth; F:hydrolase activity, acting on glycosyl bonds; C:extracellular region	-
Cit.15075.1.S1_at	3	2036	0	0.846	laccase 3	cell wall	F:copper ion binding; F:hydroquinone:oxygen oxidoreductase activity; P:secondary cell wall biogenesis; F:L-ascorbate oxidase activity; C:apoplast; P:lignin catabolic process; P:oxidation-reduction process	EC:1.10.3.2; EC:1.10.3.3
Cit.15280.1.S1_at	1	1213	0	0.844	Pectate lyase	cell wall	C:extracellular region; F:pectate lyase activity	EC:4.2.2.2
Cit.15542.1.S1_at	3	1445	0	0.905	Omega-hydroxypalmitate o-feruloyl transferase-like	cell wall	P:suberin biosynthetic process; F:hydroxycinnamoyltransferase activity; P:cell wall pectin biosynthetic process; F:anthranilate N-benzoyltransferase activity	EC:2.3.1.144
Cit.16594.1.S1_at	2	1119	0	0.844	Gamma-glutamyl transpeptidase 1	cell wall	P:response to fructose stimulus; P:negative regulation of defense response; P:photorespiration; P:response to wounding; P:hydrogen peroxide catabolic process; C:apoplast; F:L-alanine:2-oxoglutarate aminotransferase activity; P:water transport; C:membrane; P:systemic acquired resistance, salicylic acid mediated signaling pathway; C:plant-type cell wall; F:gamma-glutamyltransferase activity; C:vacu…	EC:2.6.1.2; EC:2.3.2.2; EC:2.6.1.44; EC:2.6.1.4; EC:2.3.2.15
Cit.1729.1.S1_s_at	3	950	1.47e-131	0.7875	Pectinesterase inhibitor 54-like	cell wall	P:cell wall modification; C:cell wall; F:pectinesterase activity; F:aspartyl esterase activity; F:enzyme inhibitor activity; P:negative regulation of catalytic activity; P:pectin catabolic process	EC:3.1.1.11
Cit.17310.1.S1_s_at	3	1271	0	0.848	Xyloglucan endotransglucosylase hydrolase protein 30-like	cell wall	F:hydrolase activity, hydrolyzing O-glycosyl compounds; P:cellular glucan metabolic process; C:apoplast; C:cell wall; F:xyloglucan:xyloglucosyl transferase activity	EC:3.2.1.0; EC:2.4.1.207
Cit.17724.1.S1_s_at	3	985	3.23e-162	0.917	Xyloglucan endotransglucosylase hydrolase family protein	cell wall	F:hydrolase activity, hydrolyzing O-glycosyl compounds; P:cellular glucan metabolic process; C:apoplast; C:cell wall; F:xyloglucan:xyloglucosyl transferase activity	EC:3.2.1.0; EC:2.4.1.207
Cit.17888.1.S1_s_at	1	2469	0	0.8395	Beta-d-xylosidase 7-like	cell wall	P:regulation of meristem growth; C:plant-type cell wall; P:carbohydrate metabolic process; C:plasmodesma; C:chloroplast; C:apoplast; F:Beta-glucosidase activity	EC:3.2.1.21
Cit.18057.1.S1_s_at	3	548	1.54e-80	0.5458	Hypothetical protein	cell wall	C:mitochondrion; F:molecular_function; P:biological_process; P:response to brassinosteroid stimulus; P:pollen tube growth; P:cellular process involved in reproduction; P:plant-type cell wall modification; P:pollen tube development
Cit.18193.1.S1_at	3	717	1.47e-120	0.96	Beta-xylosyltransferase irx10l-like	cell wall	C:Golgi apparatus; P:secondary cell wall biogenesis; P:glucuronoxylan biosynthetic process; F:glucuronoxylan glucuronosyltransferase activity; C:membrane	-
Cit.18581.1.S1_s_at	1	473	3.11e-38	0.87	Pectinesterase 44	cell wall	F:pectinesterase activity; P:cell wall modification; C:extracellular region; C:plant-type cell wall; F:aspartyl esterase activity	EC:3.1.1.11
Cit.1919.1.S1_s_at	2	1536	0	0.96	Tubulin beta-1 chain-like	cell wall	P:cytoskeleton organization; P:gluconeogenesis; C:vacuole; C:tubulin complex; P:response to salt stress; P:proteasomal protein catabolic process; F:GTP binding; C:cell wall; P:GTP catabolic process; C:Golgi apparatus; C:nucleolus; C:microtubule; P:protein polymerization; P:response to cadmium ion; F:GTPase activity; P:microtubule-based movement; C:plasma membrane; F:structural constituent of cyto…	-
Cit.193.1.S1_s_at	1	880	3.39e-112	0.8795	Pectinesterase inhibitor 34-like	cell wall	P:cell wall modification; C:cell wall; F:pectinesterase activity; F:aspartyl esterase activity; F:enzyme inhibitor activity; P:negative regulation of catalytic activity; P:pectin catabolic process	EC:3.1.1.11
Cit.19486.1.S1_at	2	614	1.32e-66	0.8215	Transducin wd40 domain-containing protein	cell wall	C:cell wall; C:nucleus; F:protein binding	-
Cit.20071.1.S1_s_at	1	939	2.51e-154	0.893	Polygalacturonase-like	cell wall	P:carbohydrate metabolic process; C:extracellular region; C:integral to membrane; F:polygalacturonase activity	EC:3.2.1.15
Cit.20412.1.S1_s_at	3	362	2.65e-30	0.911	Basic endochitinase-like protein	cell wall	F:chitinase activity; P:chitin catabolic process; P:defense response; F:chitin binding; P:polysaccharide catabolic process; P:cell wall macromolecule catabolic process	EC:3.2.1.14
Cit.20961.1.S1_s_at	2	522	2.08e-68	0.7655	Cellulose synthase-like protein G2-like	cell wall	F:cellulose synthase (UDP-forming) activity; P:cellulose biosynthetic process; C:integral to membrane	EC:2.4.1.12
Cit.2443.1.S1_s_at	1	2095	0	0.772	Uncharacterized loc101220016	cell wall	P:cell wall biogenesis	-
Cit.24850.1.S1_s_at	1	397	2.97e-23	0.7785	Xyloglucan endotransglucosylase hydrolase protein 33-like	cell wall	C:integral to plasma membrane; P:plant-type cell wall modification involved in multidimensional cell growth; F:hydrolase activity, acting on glycosyl bonds; C:extracellular region	-
Cit.2559.1.S1_s_at	1	1204	0	0.988	Polygalacturonase-inhibiting protein	cell wall	-
Cit.2700.1.S1_s_at	1	1172	5.04e-122	0.886	Fasciclin-like arabinogalactan protein 12	cell wall	C:anchored to membrane; P:secondary cell wall biogenesis; C:plasma membrane	-
Cit.2701.1.S1_at	1	840	1.55e-42	0.877	Fasciclin-like arabinogalactan protein 12	cell wall	C:anchored to membrane; P:secondary cell wall biogenesis; C:plasma membrane	-
Cit.27205.1.S1_at	1	820	1.8e-67	0.8445	Xyloglucan endotransglucosylase hydrolase protein 23	cell wall	-
Cit.28480.1.S1_s_at	3	725	3e-83	0.8085	Beta-d-xylosidase 1-like	cell wall	P:carbohydrate metabolic process; F:Beta-glucosidase activity	EC:3.2.1.21
Cit.28480.1.S1_x_at	3	725	3.01e-83	0.8085	Beta-d-xylosidase 1-like	cell wall	P:carbohydrate metabolic process; F:Beta-glucosidase activity	EC:3.2.1.21
Cit.28980.1.S1_s_at	1	677	8.97e-64	0.8105	Pectinesterase 2-like	cell wall	P:cell wall modification; C:cell wall; F:pectinesterase activity; F:aspartyl esterase activity; F:enzyme inhibitor activity; P:negative regulation of catalytic activity; P:pectin catabolic process	EC:3.1.1.11
Cit.29340.1.S1_s_at	1	781	6.42e-69	0.7055	Pectinesterase inhibitor 34-like	cell wall	P:organic substance metabolic process; P:primary metabolic process; P:single-organism cellular process; F:hydrolase activity, acting on ester bonds; P:regulation of metabolic process; P:single-organism transport; P:cellular component organization; C:cell part; P:response to stress	-
Cit.29861.1.S1_at	3	1131	0	0.724	MYB transcription factor	cell wall	F:binding; P:response to abscisic acid stimulus; P:regulation of secondary cell wall biogenesis; C:nucleus	-
Cit.302.1.S1_s_at	3	1034	2.22e-148	0.8175	Chitinase	cell wall	F:chitinase activity; P:carbohydrate metabolic process; P:chitin catabolic process; F:chitin binding; P:cell wall macromolecule catabolic process	EC:3.2.1.14
Cit.30425.1.S1_x_at	2	776	2.71e-144	0.765	Class I chitinase	cell wall	P:macromolecule catabolic process; P:carbohydrate metabolic process; F:hydrolase activity, acting on glycosyl bonds	-
Cit.30513.1.S1_x_at	1	762	4.97e-140	0.905	Xyloglucan endotransglucosylase hydrolase family protein	cell wall	F:hydrolase activity, hydrolyzing O-glycosyl compounds; P:cellular glucan metabolic process; C:apoplast; C:cell wall; F:xyloglucan:xyloglucosyl transferase activity	EC:3.2.1.0; EC:2.4.1.207
Cit.30534.1.S1_s_at	1	717	4.79e-71	0.588	protein E6-like	cell wall	C:cell wall; C:extracellular region; F:molecular_function; P:biological_process
Cit.30596.1.S1_at	3	559	1.55e-56	0.6427	Beta-xylosidase	cell wall	C:mitochondrion; F:molecular_function; P:biological_process
Cit.30907.1.S1_at	2	690	1.91e-73	0.8055	Class v chitinase	cell wall	F:endochitinase activity; P:response to jasmonic acid stimulus; P:carbohydrate metabolic process; P:chitin catabolic process; F:exochitinase activity; C:cell wall; P:response to abscisic acid stimulus; C:extracellular region; P:response to salt stress	-
Cit.31273.1.S1_at	3	986	3.52e-171	0.8785	DUF 579 protein	cell wall	C:Golgi apparatus; P:xylan biosynthetic process; P:secondary cell wall biogenesis; P:glucuronoxylan metabolic process	-
Cit.31791.1.S1_at	1	508	9.33e-38	0.872	Pectinesterase 53-like	cell wall	C:cytoplasm; P:flavonoid biosynthetic process; C:plant-type cell wall; P:cell wall modification; F:pectinesterase activity; F:aspartyl esterase activity; P:response to UV	EC:3.1.1.11
Cit.31943.1.S1_at	1	504	8.77e-87	0.9575	MYB domain protein 103	cell wall	P:positive regulation of syringal lignin biosynthetic process; P:trichome morphogenesis; F:sequence-specific DNA binding; F:sequence-specific DNA binding transcription factor activity; P:regulation of secondary cell wall biogenesis; P:positive regulation of transcription, DNA-dependent; F:chromatin binding; C:nucleus; P:anther wall tapetum development	-
Cit.32235.1.S1_at	2	412	1.01e-49	0.8885	Kinesin-like protein kif15	cell wall	P:methylation-dependent chromatin silencing; P:RNA interference; P:regulation of DNA replication; P:cell wall macromolecule metabolic process; P:histone H3-K9 methylation; P:cell proliferation; C:microtubule; F:microtubule motor activity; F:microtubule binding; P:DNA methylation; P:regulation of cell cycle; P:DNA replication initiation; P:microtubule-based movement; C:kinesin complex; F:ATP bindi…	-
Cit.32646.1.S1_at	2	694	9.77e-97	0.9235	Atpase family aaa domain-containing protein	cell wall	C:plant-type cell wall; C:plasma membrane; F:ATP binding; F:microtubule-severing ATPase activity; C:proteasome complex; F:zinc ion binding	EC:3.6.4.3
Cit.3283.1.S1_s_at	1	1737	0	0.861	Pectate lyase	cell wall	F:pectate lyase activity	EC:4.2.2.2
Cit.35568.1.S1_s_at	1	826	3.69e-170	0.945	Pectate lyase	cell wall	C:extracellular region; F:pectate lyase activity	EC:4.2.2.2
Cit.3628.1.S1_at	3	609	1.77e-69	0.8995	laccase 110A	cell wall	P:response to copper ion; F:copper ion binding; F:hydroquinone:oxygen oxidoreductase activity; F:L-ascorbate oxidase activity; C:apoplast; P:vegetative to reproductive phase transition of meristem; P:lignin catabolic process; P:oxidation-reduction process	EC:1.10.3.2; EC:1.10.3.3
Cit.37298.1.S1_at	2	563	1.81e-96	0.863	Cellulose synthase-like protein D5-like	cell wall	P:cytokinesis by cell plate formation; P:response to water deprivation; P:response to salt stress; C:integral to membrane; P:cellulose biosynthetic process; F:mannan synthase activity; P:leaf morphogenesis; P:double-strand break repair via homologous recombination; P:microtubule cytoskeleton organization; F:cellulose synthase (UDP-forming) activity; P:regulation of cell proliferation; P:response …	EC:2.4.1.12
Cit.3876.1.S1_s_at	1	799	1.14e-89	0.843	Fasciclin-like arabinogalactan protein 11-like	cell wall	C:anchored to membrane; P:secondary cell wall biogenesis; C:plasma membrane	-
Cit.38806.1.S1_at	2	371	4e-75	0.97	Cellulose synthase-like protein D5-like	cell wall	P:cytokinesis by cell plate formation; P:response to water deprivation; P:response to salt stress; C:integral to membrane; P:cellulose biosynthetic process; F:mannan synthase activity; P:leaf morphogenesis; P:double-strand break repair via homologous recombination; P:microtubule cytoskeleton organization; F:cellulose synthase (UDP-forming) activity; P:regulation of cell proliferation; P:response …	EC:2.4.1.12
Cit.4047.1.S1_at	3	1062	3.96e-166	0.851	Ribonuclease t2	cell wall	C:extracellular space; P:nucleic acid phosphodiester bond hydrolysis; C:plasma membrane; F:RNA binding; P:anthocyanin-containing compound biosynthetic process; P:response to stress; C:cell wall; F:ribonuclease T2 activity; P:proline transport	EC:3.1.27.1
Cit.421.1.S1_s_at	2	1045	1.16e-177	0.8625	Osmotin-like protein	cell wall	P:response to other organism; P:cell wall modification; C:extracellular region; P:plant-type cell wall organization; C:plasmodesma; C:plant-type cell wall; P:cytokinesis by cell plate formation	-
Cit.4211.1.S1_at	3	1894	0	0.8905	Beta-d-xylosidase 2-like	cell wall	P:carbohydrate metabolic process; C:extracellular region; C:plant-type cell wall; F:Beta-glucosidase activity; P:response to arsenic-containing substance	EC:3.2.1.21
Cit.4444.1.S1_at	3	1020	6.47e-133	0.754	methyl esterase	cell wall	F:hydrolase activity	-
Cit.4629.1.S1_s_at	3	929	1.54e-123	0.875	Germin-like protein 10	cell wall	F:nutrient reservoir activity; C:plant-type cell wall; F:manganese ion binding; P:xylan biosynthetic process; F:superoxide dismutase activity; C:extracellular region; P:glucuronoxylan metabolic process; P:oxidation-reduction process	EC:1.15.1.1
Cit.5156.1.S1_at	2	1468	2.39e-132	0.824	Glucan endo- -beta-glucosidase 5-like	cell wall	P:carbohydrate metabolic process; C:plant-type cell wall; C:vacuole; F:cation binding; C:anchored to plasma membrane; C:plasmodesma; F:glucan endo-1,3-beta-D-glucosidase activity	EC:3.2.1.39
Cit.5276.1.S1_at	3	1123	5.86e-178	0.9185	Cobra-like protein	cell wall	P:glucuronoxylan metabolic process; P:cell growth; P:cellulose microfibril organization; P:secondary cell wall biogenesis; C:vacuolar membrane; P:xylem development; P:xylan biosynthetic process; C:anchored to membrane; C:plasma membrane	-
Cit.5620.1.S1_s_at	1	777	9.89e-166	0.858	Xyloglucan galactosyltransferase KATAMARIL homolog	cell wall	P:glucose catabolic process; F:RNA binding; F:ATP binding; F:galactosyltransferase activity; F:helicase activity; P:xyloglucan biosynthetic process; C:membrane; C:Golgi apparatus; C:nucleus	-
Cit.5734.1.S1_at	2	767	5.92e-73	0.8475	Cell wall invertase	cell wall	P:carbohydrate metabolic process; F:hydrolase activity, hydrolyzing O-glycosyl compounds	EC:3.2.1.0
Cit.580.1.S1_x_at	3	580	6.39e-78	0.8525	Wound-induced protein win1	cell wall	P:defense response to bacterium; P:defense response to fungus, incompatible interaction; P:nitrate transport; C:cell wall; P:response to nitrate; F:ribonuclease activity; F:chitin binding; C:extracellular region; P:cell wall macromolecule catabolic process	-
Cit.5947.1.S1_at	1	511	8.19e-48	0.8795	Plant glycogenin-like starch initiation protein 1	cell wall	C:Golgi apparatus; P:starch metabolic process; P:secondary cell wall biogenesis; P:glucuronoxylan biosynthetic process; F:glucuronoxylan glucuronosyltransferase activity; F:glycogenin glucosyltransferase activity; C:nucleus	EC:2.4.1.186
Cit.6456.1.S1_at	3	1009	1.38e-152	0.9595	Cellulose synthase catalytic subunit	cell wall	P:glucuronoxylan metabolic process; P:protein desumoylation; F:zinc ion binding; C:integral to membrane; P:cellulose biosynthetic process; P:cell wall thickening; P:rhamnogalacturonan I side chain metabolic process; P:secondary cell wall biogenesis; P:vegetative to reproductive phase transition of meristem; F:cellulose synthase (UDP-forming) activity; P:xylem development; P:xylan biosynthetic pro…	EC:2.4.1.12
Cit.6652.1.S1_at	3	938	1.38e-149	0.963	Cellulose synthase	cell wall	-
Cit.6756.1.S1_at	3	1743	0	0.8685	Pectinesterase 2-like	cell wall	P:cell wall modification; C:cell wall; F:pectinesterase activity; C:extracellular region; F:aspartyl esterase activity; F:enzyme inhibitor activity; P:negative regulation of catalytic activity; P:pectin catabolic process	EC:3.1.1.11
Cit.6760.1.S1_at	3	1408	0	0.7845	Beta-xylosyltransferase irx9-like	cell wall	F:xylosyltransferase activity; C:Golgi apparatus; P:secondary cell wall biogenesis; P:glucuronoxylan biosynthetic process	-
Cit.7045.1.S1_at	1	1653	0	0.9065	Glycosyltransferase 2-like	cell wall	P:multidimensional cell growth; P:root hair elongation; F:UDP-xylosyltransferase activity; C:integral to membrane; P:cell tip growth; P:cell wall organization; F:transferase activity, transferring hexosyl groups; C:endosome; P:anthocyanin accumulation in tissues in response to UV light; P:regulation of hormone levels; F:protein binding; C:trans-Golgi network; F:xyloglucan 6-xylosyltransferase act…	EC:2.4.1.0; EC:2.4.2.39
Cit.753.1.S1_x_at	3	671	4.67e-78	0.8525	Wound-induced protein win1	cell wall	P:defense response to bacterium; P:defense response to fungus, incompatible interaction; P:nitrate transport; C:cell wall; P:response to nitrate; F:ribonuclease activity; F:chitin binding; C:extracellular region; P:cell wall macromolecule catabolic process	-
Cit.7782.1.S1_at	1	1188	3.96e-103	0.853	Cellulose-synthase-like	cell wall	P:cell wall biogenesis; F:cellulose synthase activity; C:Golgi apparatus; C:nucleus	-
Cit.9419.1.S1_x_at	3	1139	5.04e-117	0.838	Xyloglucan endotransglucosylase hydrolase protein 23-like	cell wall	P:cellular glucan metabolic process; C:cell wall; F:hydrolase activity, hydrolyzing O-glycosyl compounds; F:xyloglucan:xyloglucosyl transferase activity; P:response to cold; P:response to wounding; P:response to brassinosteroid stimulus; P:response to heat; P:response to auxin stimulus; P:response to chitin; P:plant-type cell wall organization; C:chloroplast; C:Golgi apparatus; P:response to mech…	EC:3.2.1.0; EC:2.4.1.207
Cit.9421.1.S1_s_at	1	1222	2.24e-120	0.8955	Xyloglucan endotransglucosylase hydrolase protein 23-like	cell wall	F:hydrolase activity, hydrolyzing O-glycosyl compounds; P:cellular glucan metabolic process; C:apoplast; C:cell wall; F:xyloglucan:xyloglucosyl transferase activity	EC:3.2.1.0; EC:2.4.1.207
The program cell death pathway
Cit.18023.1.S1_at	1	881	4.47e-111	0.9365	Amino acid permease	PCD	P:regulation of plant-type hypersensitive response; P:basic amino acid transport; C:integral to membrane; P:ammonium transport; P:amino acid import; F:amino acid transmembrane transporter activity; P:nucleotide transport; P:protein targeting to membrane; P:cellular membrane fusion; P:negative regulation of programmed cell death; P:ER to Golgi vesicle-mediated transport; P:regulation of ion transp…	-
Cit.30629.1.S1_at	3	1592	0	0.923	Mitogen-activated protein kinase 3	PCD	P:salicylic acid biosynthetic process; P:camalexin biosynthetic process; P:abscisic acid mediated signaling pathway; P:regulation of stomatal complex development; P:ovule development; P:inflorescence development; P:regulation of plant-type hypersensitive response; P:response to chitin; P:negative regulation of defense response; P:defense response to fungus; P:negative regulation of programmed cel…	EC:2.7.11.24
Cit.30851.1.S1_at	1	761	4.45e-150	0.9235	Amino acid permease	PCD	P:regulation of plant-type hypersensitive response; P:basic amino acid transport; C:integral to membrane; P:ammonium transport; P:amino acid import; F:amino acid transmembrane transporter activity; P:nucleotide transport; P:protein targeting to membrane; P:cellular membrane fusion; P:negative regulation of programmed cell death; P:ER to Golgi vesicle-mediated transport; P:regulation of ion transp…	-
Cit.39752.1.S1_at	1	568	1.35e-112	0.905	Beta-expansin 1a	PCD	C:extracellular region; C:plant-type cell wall; P:sexual reproduction; C:membrane	-
"Similarity" indicated the similarity between DEGs and its homology gene.
"Length" indicated the length of the DEGs.
