# Supplementary material for: Involvements of PCD and changes in gene expression profile during self-pruning of spring shoots in sweet orange (Citrus sinensis)
Source: BMC Genomics. 2014 Oct 13;15(1):892. doi: 10.1186/1471-2164-15-892 (PMC4209071; doi:10.1186/1471-2164-15-892)
Supplement: Supplementary file 9 — Additional file 9: Table S3: Specific primers for real-time PCR and in situ hybridization. (XLS 31 KB) [file 12864_2014_6590_MOESM9_ESM.xls]

## Sheet: Sheet1
Table S3. Specific primers for real-time PCR and in situ hybridization.
The primers for real-time PCR						The primers for in situ hybridization
Actin						CiCEN
Sense: 5’- CCGACCGTATGAGCAAGGAAA- 3’						Sense: 5’- AGAGGCAGGCAAACAGTGAG -3’
Antisense: 5’- TTCCTGTGGACA ATGGATGG A- 3’						Antisense: 5’- GAGT AAACGGCAGCAACAGG -3’
CiSP						CiAP1
Sense: 5’- AGAGGCAGGCAAACAGTGAG - 3’						Sense: 5’- ACCGCTCTCAAACACATCAG -3’
Antisense: 5’- GAGTAAACGGCAGCAACAGG - 3’						Antisense: 5’- GCAGCCTTCTCTCTCTCC -3’
CiAP1						CiFLC
Sense: 5’- ACCGCTCTCAAACACATCAG -3’						Sense: 5’-AAGC GGCG TAGCGGATTGAT- 3’
Antisense: 5’- GCAGCCTTCTCTCTCTCC -3’						Antisense: 5’-TGCCTTAGGTGCTCCT GAAG- 3’
CiFLC						CiFT
Sense: 5’-AAGC GGCGTAGC GGATTGAT- 3’						Sense 5'- TGATAGTCCAGCAACCACAG -3'
Antisense: 5’-TGCCTTAG GTGCTCCTGAAG- 3’						Antsence 5'- GGAGGTCCCAGATTGTAAAG -3'
CiFT
Sense: 5’-TGATAGTCCAGCAACCACAG- 3’
Antisense: 5’-GGAGGTCCCAGATTGTAAAG- 3’
CiTFL1
Sense: 5’-GATTGTGA CAGACATTCCAG- 3’
Antisense: 5’-ATGATCTCTTGATGAA GGTG- 3’
CiLFY
Sense: 5’-AGGTCCAG AACATCGCCAAG
Antisense: 5’-TGAAAGCCCTCCTCAGTGC
CiSOCI-1
Sense: 5’-TGCTGCTGAGGTTGCCGTTAT -3'
Antisense: 5’-CCGTTGGCTGTTGCTTGTT- 3'
CiSOCI-2
Sense: 5’-CGGAAGACAATGCCAGGTT- 3'
Antisense: 5’-CAGGCAGTCCGATGAACAA -3'
CiWUS
Sense: 5'-TGGTGGTCAAATGGGAGA-3
Antisense: 5'-GCCATCCGCAGAGTTCTT-3'
Cit 22550.1
Sense: 5' -CAATACTCCTCCAAATCCT- 3'
Antisense : 5' -GCTTCGCACTTGCACTCT- 3'
Cit 19897.1
Sense: 5' -CAATACTCCTCCAAATCCT- 3'
Antisense : 5' -GCTTCGCACTTGCACTCT- 3'
Cit 3778.1
Sense: 5’-TATCTGGCTGGGCTCCTA- 3'
Antisense : 5’-ATGTCGGGTGGGTTGTCC- 3'
Cit 29406.1
Sense: 5’-AAACTCCATGCCAACACC -3'
Antisense : 5’-CCATTATCCTGAAGTGCC -3'
Cit.1497.1
Sense: 5' –CCAGGGTTTAGGTTTCAC- 3'
Antisense : 5'- TTCGGGTACTTTCGGTCT -3'
Cit.7055.1
Sense: 5'- ACTGTGAGCGTCATCTGC -3'
Antisense : 5' GGCTGTGGGTATTGAGTGA3'
Cit.35235.1
Sense: 5'- CCTCGTCAAATTGCTGTG -3'
Antisense : 5'- GTGCTTGTCCCTTGTTCT -3'
Cit.24314.1
Sense: 5'- CCACATCGTCGCATAGGT -3'
Antisense : 5'- GAAGGATGGGATGGCAGT -3'
Cit.31056.1
Sense: 5'- TTTGCCTGTGCCACCTGA -3'
Antisense : 5'- TCGGAACACCGCCATTTT -3'
Cit.29521.1
Sense: 5'- TGTGGGCAAGGAAGTACAGA -3'
Antisense : 5'- GAGCATCCAACAGCCTCTG -3'
Cit.14216.1
Sense: 5'- AGCCGGTCAAAGGGTCATC -3'
Antisense : 5'- TTGTAGTTGGAGCCGAAGG -3'
Cit.39637.1
Sense: 5'- GGCAAGAAACACGCCTAG -3'
Antisense : 5'- AAACGGAAGCCCATTAGA -3'
Cit.17027.1
Sense: 5'- CGTCATGCGGTTCCAATA -3'
Antisense : 5'- GCCTCTACTACGACGGCTA -3'
Cit.1868.1
Sense: 5'- GATGAGGACCAGTTCCATTC -3'
Antisense : 5'- GATTATTCAGCCACCGCCAC -3'
Cit.30672.1
Sense: 5'- AAGAGCAGCGACGAGGAGGA -3'
Antisense : 5'- GCCATAATCATAGCCACAGG -3'
Cit.29751.1
Sense: 5'- ACAGTGAGAATGACAGCGAGAA -3'
Antisense : 5'- AAACAGCACGGCATGAGC -3'
Cit.23567.1
Sense: 5'- TGACATTAGGCACAGCAC -3'
Antisense : 5'- ACGCAGGCAAAGTTTCTCA -3'
Cit.1630.1
Sense: 5'- GTCGGCAGGAGTTTTGTAATA -3'
Antisense : 5'- CTCAAAGTGCTGGACTGGTAA -3'
Cit.8587.1
Sense: 5'- GCGATTCAATGCGATGTT -3''
Antisense : 5'- ACTGCCAAAGGTTCCAAA -3''
Cit.9817.1
Sense: 5'- TGGCATTAGCAAACCCTC -3''
Antisense : 5'- ACTGCTAAGGCGATTCAG -3'
Cit.2899.1
Sense: 5'- CATTCACAAGGCAAGACG -3'
Antisense : 5'- AGCCCAAGATGCTCCAAA -3'
Cit.3972.1
Sense: 5'- GCAAGCTAGAATAGGAAGGGTT -3'
Antisense : 5'- CAAGGTCACTGGCAATCAG -3''
Cit.14181.1
Sense: 5'- AGGGACCAACAACTCTAC -3'
Antisense : 5'- TACTCTTCCAGTGCCTTC -3'
Cit.15713.1
Sense: 5'- GCCCACTTCCCTCACATC -3'
Antisense : 5'- CAGGAGCAAAGAAACCAT -3'
